# Supplementary material for: 3-Benzyl-7-(2,4-dichloro­phen­yl)-4H-1,3,4-thia­diazolo[2,3-c][1,2,4]triazin-4-one
Source: Acta Crystallogr Sect E Struct Rep Online. 2012 May 16;68(Pt 6):o1736–7. doi: 10.1107/S1600536812021253 (PMC3379325; doi:10.1107/S1600536812021253)
Supplement: Supplementary file 1 [file e-68-o1736-sup1.cif]

##############################################################################
#                                                                            #
# This CIF contains the data in a paper accepted for publication in          #
# Acta Crystallographica Section E. It conforms to the requirements of       #
# Notes for Authors for Acta Crystallographica Section E, and has been       #
# peer reviewed under the auspices of the IUCr Commission on Journals.       #
#                                                                            #
# Full details of the Crystallographic Information File format               #
# are given in the paper "The Crystallographic Information File (CIF):       #
# a New Standard Archive File for Crystallography" by S. R. Hall, F. H.      #
# Allen and I. D. Brown [Acta Cryst. (1991), A47, 655-685].                  #
#                                                                            #
# The current version of the core CIF dictionary is obtainable from          #
# ftp://ftp.iucr.org/pub/cif_core.dic.                                       #
#                                                                            #
# Software is freely available for graphical display of the structure(s)     #
# in this CIF. For information consult the CIF software page                 #
# http://www.iucr.org/resources/cif/software.                                #
#                                                                            #
# This file may be used for bona fide research purposes within the           #
# scientific community so long as proper attribution is given to the journal # 
# article from which it was obtained.                                        #
#                                                                            #
##############################################################################
data_global
_audit_creation_method     'form.cif (version 2.0)'
_journal_data_validation_number     ?
_journal_date_recd_electronic     2012-04-24
_journal_date_accepted     2012-05-10
_journal_name_full     'Acta Crystallographica, Section E'
_journal_year     2012
_journal_volume     68
_journal_issue      6
_journal_page_first     o1736
_journal_page_last     o1737
_journal_paper_category     QO
_journal_paper_doi     10.1107/S1600536812021253
_journal_coeditor_code     IS5127
_publ_contact_author_name     'Prof. Fun, Hoong-Kun'
_publ_contact_author_address
;
      X-ray Crystallography Unit
      School of Physics
      Universiti Sains Malaysia
      11800 USM, Penang
      MALAYSIA
;
_publ_contact_author_email     'hkfun@usm.my'
_publ_contact_author_fax     '604 6579150'
_publ_contact_author_phone     '604 6533652'
_publ_section_title
;\
3-Benzyl-7-(2,4-dichlorophenyl)-4<i>H</i>-1,3,4-thiadiazolo[2,3-<i>c</i>][1,2,\
4]triazin-4-one
;
loop_
    _publ_author_name
    _publ_author_footnote
    _publ_author_address
    'Fun, Hoong-Kun'
;
Thomson Reuters ResearcherID: A-3561-2009.
;
;
X-ray Crystallography Unit
School of Physics
Universiti Sains Malaysia
11800 USM, Penang
Malaysia
;
    'Suhana Arshad' ?
;
X-ray Crystallography Unit
School of Physics
Universiti Sains Malaysia
11800 USM, Penang
Malaysia
;
    'B. K. Sarojini' ?
;
Department of Chemistry
P. A. College of Engineering
Mangalore 574 153
India
;
    'U. A. Imran' ?
;
Department of Chemistry
P. A. College of Engineering
Mangalore 574 153
India
;
    'B.G. Krishna' ?
;
Department of Chemistry
P. A. College of Engineering
Mangalore 574 153
India
;
data_I
_audit_creation_method     SHELXL-97
_chemical_name_systematic
;
3-Benzyl-7-(2,4-dichlorophenyl)-4<i>H</i>-1,3,4-
thiadiazolo[2,3-<i>c</i>][1,2,4]triazin-4-one
;
_chemical_name_common     ?
_chemical_formula_moiety     'C17 H10 Cl2 N4 O S'
_chemical_formula_sum     'C17 H10 Cl2 N4 O S'
_chemical_formula_iupac     'C17 H10 Cl2 N4 O S'
_chemical_formula_weight     389.25
_chemical_melting_point     ?
_symmetry_cell_setting     triclinic
_symmetry_space_group_name_H-M     'P -1'
_symmetry_space_group_name_Hall     '-P 1'
loop_
    _symmetry_equiv_pos_as_xyz
    'x, y, z'
    '-x, -y, -z'
_cell_length_a     4.49610(10)
_cell_length_b     13.4412(5)
_cell_length_c     14.4588(5)
_cell_angle_alpha     70.620(2)
_cell_angle_beta     85.956(2)
_cell_angle_gamma     83.063(2)
_cell_volume     817.81(5)
_cell_formula_units_Z     2
_cell_measurement_reflns_used     5482
_cell_measurement_theta_min     2.54
_cell_measurement_theta_max     31.46
_cell_measurement_temperature     100.0(10)
_exptl_crystal_description     'block'
_exptl_crystal_colour     'yellow'
_exptl_crystal_size_max     0.21
_exptl_crystal_size_mid     0.10
_exptl_crystal_size_min     0.09
_exptl_crystal_density_diffrn     1.581
_exptl_crystal_density_meas     ?
_exptl_crystal_density_method     'not measured'
_exptl_crystal_F_000     396
_exptl_absorpt_coefficient_mu     0.538
_exptl_absorpt_correction_type     multi-scan
_exptl_absorpt_process_details     '(<i>SADABS</i>; Bruker, 2009)'
_exptl_absorpt_correction_T_min     0.8940
_exptl_absorpt_correction_T_max     0.9547
_exptl_special_details
;
The crystal was placed in the cold stream of an Oxford Cryosystems Cobra
open-flow nitrogen cryostat (Cosier & Glazer, 1986) operating at 100.0 (1) K.
;
_diffrn_ambient_temperature     100.0(10)
_diffrn_radiation_type     MoK\a
_diffrn_radiation_wavelength     0.71073
_diffrn_radiation_source     'fine-focus sealed tube'
_diffrn_radiation_monochromator     graphite
_diffrn_measurement_device_type
;
Bruker SMART APEXII CCD area-detector
;
_diffrn_measurement_method     '\f and \w scans'
_diffrn_detector_area_resol_mean     ?
_diffrn_reflns_number     8906
_diffrn_reflns_av_R_equivalents     0.0526
_diffrn_reflns_av_sigmaI/netI     0.0879
_diffrn_reflns_theta_min     2.53
_diffrn_reflns_theta_max     28.49
_diffrn_reflns_theta_full     28.49
_diffrn_measured_fraction_theta_max     0.991
_diffrn_measured_fraction_theta_full     0.991
_diffrn_reflns_limit_h_min     -6
_diffrn_reflns_limit_h_max     6
_diffrn_reflns_limit_k_min     -18
_diffrn_reflns_limit_k_max     18
_diffrn_reflns_limit_l_min     -18
_diffrn_reflns_limit_l_max     19
_diffrn_standards_number     0
_diffrn_standards_interval_count     .
_diffrn_standards_interval_time     .
_diffrn_standards_decay_%     ?
_refine_special_details
;
Refinement of <i>F</i>^2^ against ALL reflections. The weighted <i>R</i>-factor
<i>wR</i> and goodness of fit <i>S</i> are based on <i>F</i>^2^, conventional
<i>R</i>-factors <i>R</i> are based on <i>F</i>, with <i>F</i> set to zero for
negative <i>F</i>^2^. The threshold expression of <i>F</i>^2^ >
\s(<i>F</i>^2^) is used only for calculating <i>R</i>-factors(gt) <i>etc</i>.
and is not relevant to the choice of reflections for refinement.
<i>R</i>-factors based on <i>F</i>^2^ are statistically about twice as large
as those based on <i>F</i>, and <i>R</i>- factors based on ALL data will be
even larger.
;
_reflns_number_total     4086
_reflns_number_gt     2479
_reflns_threshold_expression     I>2\s(I)
_refine_ls_structure_factor_coef     Fsqd
_refine_ls_matrix_type     full
_refine_ls_R_factor_all     0.1144
_refine_ls_R_factor_gt     0.0600
_refine_ls_wR_factor_gt     0.1066
_refine_ls_wR_factor_ref     0.1286
_refine_ls_goodness_of_fit_ref     1.037
_refine_ls_restrained_S_all     1.019
_refine_ls_number_reflns     4086
_refine_ls_number_parameters     281
_refine_ls_number_restraints     180
_refine_ls_hydrogen_treatment     constr
_refine_ls_weighting_scheme     calc
_refine_ls_weighting_details
         'calc w=1/[\s^2^(Fo^2^)+(0.0449P)^2^+0.2058P] where P=(Fo^2^+2Fc^2^)/3'
_atom_sites_solution_hydrogens     geom
_atom_sites_solution_primary     direct
_atom_sites_solution_secondary     difmap
_refine_ls_shift/su_max     0.001
_refine_ls_shift/su_mean     0.000
_refine_diff_density_max     0.418
_refine_diff_density_min     -0.380
_refine_ls_extinction_method     none
_refine_ls_extinction_coef     ?
loop_
    _atom_type_symbol
    _atom_type_description
    _atom_type_scat_dispersion_real
    _atom_type_scat_dispersion_imag
    _atom_type_scat_source
    'C' 'C' 0.0033 0.0016
                         'International Tables Vol C Tables 4.2.6.8 and 6.1.1.4'
    'H' 'H' 0.0000 0.0000
                         'International Tables Vol C Tables 4.2.6.8 and 6.1.1.4'
    'N' 'N' 0.0061 0.0033
                         'International Tables Vol C Tables 4.2.6.8 and 6.1.1.4'
    'O' 'O' 0.0106 0.0060
                         'International Tables Vol C Tables 4.2.6.8 and 6.1.1.4'
    'S' 'S' 0.1246 0.1234
                         'International Tables Vol C Tables 4.2.6.8 and 6.1.1.4'
    'Cl' 'Cl' 0.1484 0.1585
                         'International Tables Vol C Tables 4.2.6.8 and 6.1.1.4'
_computing_data_collection     'APEX2 (Bruker, 2009)'
_computing_cell_refinement     'SAINT (Bruker, 2009)'
_computing_data_reduction     'SAINT (Bruker, 2009)'
_computing_structure_solution     'SHELXTL (Sheldrick, 2008)'
_computing_structure_refinement     'SHELXTL (Sheldrick, 2008)'
_computing_molecular_graphics     'SHELXTL (Sheldrick, 2008)'
_computing_publication_material
;
SHELXTL (Sheldrick, 2008) and PLATON (Spek, 2009)
;
loop_
    _atom_site_type_symbol
    _atom_site_label
    _atom_site_fract_x
    _atom_site_fract_y
    _atom_site_fract_z
    _atom_site_U_iso_or_equiv
    _atom_site_adp_type
    _atom_site_calc_flag
    _atom_site_refinement_flags
    _atom_site_occupancy
    _atom_site_symmetry_multiplicity
    _atom_site_disorder_assembly
    _atom_site_disorder_group
    Cl Cl1 -0.1885(2) 1.03193(7) 1.30609(7) 0.0514(3) Uani d . 1 1 . .
    Cl Cl2 -0.2647(2) 0.66171(7) 1.25574(6) 0.0410(3) Uani d . 1 1 . .
    S S1 0.00839(17) 0.62886(7) 1.07446(5) 0.0301(2) Uani d . 1 1 . .
    O O1 0.7716(5) 0.79090(18) 0.84041(16) 0.0380(6) Uani d . 1 1 . .
    N N1 0.3542(6) 0.7790(2) 0.99367(18) 0.0301(6) Uani d . 1 1 . .
    N N2 0.3951(5) 0.7091(2) 0.94181(18) 0.0284(6) Uani d . 1 1 . .
    N N3 0.2316(5) 0.5525(2) 0.92944(17) 0.0321(7) Uani d . 1 1 . .
    N N4 0.4208(5) 0.5638(2) 0.84780(18) 0.0330(7) Uani d . 1 1 . .
    C C1 0.1722(7) 0.9123(3) 1.1014(2) 0.0338(8) Uani d . 1 1 . .
    H H1A 0.3000 0.9339 1.0447 0.041 Uiso calc R 1 1 . .
    C C2 0.0985(8) 0.9801(3) 1.1546(2) 0.0376(8) Uani d . 1 1 . .
    H H2A 0.1744 1.0473 1.1351 0.045 Uiso calc R 1 1 . .
    C C3 -0.0885(7) 0.9488(3) 1.2373(2) 0.0360(8) Uani d . 1 1 . .
    C C4 -0.1976(7) 0.8511(3) 1.2661(2) 0.0354(8) Uani d . 1 1 . .
    H H4A -0.3251 0.8301 1.3230 0.043 Uiso calc R 1 1 . .
    C C5 -0.1205(7) 0.7840(3) 1.2119(2) 0.0296(7) Uani d . 1 1 . .
    C C6 0.0653(7) 0.8122(3) 1.1278(2) 0.0292(7) Uani d . 1 1 . .
    C C7 0.1560(7) 0.7466(3) 1.0647(2) 0.0281(7) Uani d . 1 1 . .
    C C8 0.2259(7) 0.6250(3) 0.9714(2) 0.0294(7) Uani d . 1 1 . .
    C C9 0.6039(7) 0.7215(3) 0.8630(2) 0.0309(8) Uani d . 1 1 . .
    C C10 0.5922(7) 0.6403(3) 0.8173(2) 0.0313(8) Uani d . 1 1 A .
    C C11 0.7890(7) 0.6472(3) 0.7261(2) 0.0371(9) Uani d . 1 1 . .
    H H11A 0.9216 0.5801 0.7374 0.045 Uiso calc PR 0.509(8) 1 A 1
    H H11B 0.9176 0.7053 0.7140 0.045 Uiso calc PR 0.509(8) 1 A 1
    H H11C 0.9466 0.6944 0.7210 0.045 Uiso calc PR 0.491(8) 1 A 2
    H H11D 0.8881 0.5759 0.7305 0.045 Uiso calc PR 0.491(8) 1 A 2
    C C12 0.600(6) 0.6676(16) 0.6331(18) 0.020(3) Uani d PU 0.509(8) 1 A 1
    C C13 0.4824(18) 0.7651(7) 0.5769(5) 0.0307(18) Uani d PU 0.509(8) 1 A 1
    H H13A 0.5246 0.8266 0.5899 0.037 Uiso calc PR 0.509(8) 1 A 1
    C C14 0.302(4) 0.7744(17) 0.5012(10) 0.044(3) Uani d PU 0.509(8) 1 A 1
    H H14A 0.2146 0.8423 0.4631 0.053 Uiso calc PR 0.509(8) 1 A 1
    C C15 0.248(3) 0.6858(12) 0.4802(8) 0.049(3) Uani d PU 0.509(8) 1 A 1
    H H15A 0.1266 0.6927 0.4268 0.059 Uiso calc PR 0.509(8) 1 A 1
    C C16 0.3718(17) 0.5854(7) 0.5380(5) 0.042(2) Uani d PU 0.509(8) 1 A 1
    H H16A 0.3364 0.5239 0.5237 0.051 Uiso calc PR 0.509(8) 1 A 1
    C C17 0.546(2) 0.5769(7) 0.6159(7) 0.034(2) Uani d PU 0.509(8) 1 A 1
    H H17A 0.6267 0.5093 0.6569 0.041 Uiso calc PR 0.509(8) 1 A 1
    C C12X 0.611(7) 0.6874(18) 0.6421(19) 0.023(3) Uani d PU 0.491(8) 1 A 2
    C C13X 0.5639(18) 0.7976(7) 0.5985(6) 0.0300(18) Uani d PU 0.491(8) 1 A 2
    H H13B 0.6560 0.8415 0.6253 0.036 Uiso calc PR 0.491(8) 1 A 2
    C C14X 0.3859(17) 0.8449(7) 0.5171(5) 0.041(2) Uani d PU 0.491(8) 1 A 2
    H H14B 0.3532 0.9199 0.4898 0.050 Uiso calc PR 0.491(8) 1 A 2
    C C15X 0.256(4) 0.7806(18) 0.4761(10) 0.042(3) Uani d PU 0.491(8) 1 A 2
    H H15B 0.1343 0.8127 0.4208 0.050 Uiso calc PR 0.491(8) 1 A 2
    C C16X 0.302(3) 0.6708(13) 0.5142(7) 0.041(2) Uani d PU 0.491(8) 1 A 2
    H H16B 0.2120 0.6277 0.4861 0.049 Uiso calc PR 0.491(8) 1 A 2
    C C17X 0.483(2) 0.6257(8) 0.5948(7) 0.033(2) Uani d PU 0.491(8) 1 A 2
    H H17B 0.5238 0.5507 0.6193 0.040 Uiso calc PR 0.491(8) 1 A 2
loop_
    _atom_site_aniso_label
    _atom_site_aniso_U_11
    _atom_site_aniso_U_22
    _atom_site_aniso_U_33
    _atom_site_aniso_U_12
    _atom_site_aniso_U_13
    _atom_site_aniso_U_23
    Cl1 0.0638(7) 0.0300(5) 0.0509(6) 0.0054(5) 0.0255(5) -0.0094(4)
    Cl2 0.0471(5) 0.0458(6) 0.0308(5) -0.0175(4) 0.0167(4) -0.0126(4)
    S1 0.0230(4) 0.0477(5) 0.0195(4) -0.0078(4) 0.0029(3) -0.0101(4)
    O1 0.0324(13) 0.0363(14) 0.0368(13) -0.0029(11) 0.0121(10) -0.0035(11)
    N1 0.0250(14) 0.0336(16) 0.0261(14) 0.0025(12) 0.0024(11) -0.0049(12)
    N2 0.0209(13) 0.0383(16) 0.0228(13) 0.0010(12) 0.0022(11) -0.0076(12)
    N3 0.0220(14) 0.059(2) 0.0178(13) -0.0098(14) 0.0029(10) -0.0146(13)
    N4 0.0189(13) 0.065(2) 0.0189(13) -0.0113(14) 0.0041(10) -0.0174(13)
    C1 0.0279(18) 0.0290(19) 0.0327(18) 0.0058(15) 0.0077(14) 0.0008(15)
    C2 0.038(2) 0.0248(18) 0.0365(19) 0.0046(16) 0.0101(16) 0.0027(15)
    C3 0.0323(19) 0.0298(19) 0.038(2) 0.0105(15) 0.0043(15) -0.0056(15)
    C4 0.0338(19) 0.034(2) 0.0289(18) 0.0028(16) 0.0108(14) -0.0020(15)
    C5 0.0270(17) 0.0313(18) 0.0253(16) -0.0021(15) 0.0027(13) -0.0031(14)
    C6 0.0231(17) 0.0342(19) 0.0235(16) 0.0048(14) 0.0010(13) -0.0036(14)
    C7 0.0210(16) 0.0343(19) 0.0219(16) 0.0001(14) -0.0002(12) -0.0007(13)
    C8 0.0194(16) 0.050(2) 0.0169(15) -0.0035(15) -0.0006(12) -0.0079(14)
    C9 0.0232(17) 0.040(2) 0.0215(16) 0.0038(16) 0.0003(13) -0.0014(14)
    C10 0.0175(15) 0.054(2) 0.0195(15) -0.0005(16) -0.0001(12) -0.0087(15)
    C11 0.0227(17) 0.064(3) 0.0236(17) -0.0066(17) 0.0083(13) -0.0135(17)
    C12 0.019(5) 0.034(7) 0.011(4) 0.005(5) 0.002(3) -0.013(4)
    C13 0.038(4) 0.035(4) 0.018(3) 0.000(3) 0.008(3) -0.010(3)
    C14 0.033(6) 0.064(5) 0.020(6) 0.013(5) -0.002(4) 0.000(6)
    C15 0.033(5) 0.080(7) 0.025(5) -0.002(5) -0.005(4) -0.007(5)
    C16 0.048(4) 0.058(5) 0.029(4) -0.012(4) 0.013(3) -0.027(4)
    C17 0.041(5) 0.035(5) 0.024(4) -0.004(4) 0.007(3) -0.006(4)
    C12X 0.019(4) 0.035(7) 0.016(6) -0.008(5) 0.008(4) -0.011(4)
    C13X 0.028(4) 0.036(4) 0.022(4) 0.003(3) 0.006(3) -0.008(3)
    C14X 0.039(4) 0.051(5) 0.022(3) 0.005(4) 0.009(3) 0.000(3)
    C15X 0.019(5) 0.083(7) 0.014(6) 0.009(5) 0.001(4) -0.010(6)
    C16X 0.024(5) 0.074(6) 0.023(5) -0.004(5) 0.003(4) -0.015(5)
    C17X 0.039(5) 0.042(5) 0.019(4) -0.005(4) 0.011(3) -0.012(4)
_geom_special_details
;
All e.s.d.'s (except the e.s.d. in the dihedral angle between two l.s. planes)
are estimated using the full covariance matrix. The cell e.s.d.'s are taken
into account individually in the estimation of e.s.d.'s in distances, angles
and torsion angles; correlations between e.s.d.'s in cell parameters are only
used when they are defined by crystal symmetry. An approximate (isotropic)
treatment of cell e.s.d.'s is used for estimating e.s.d.'s involving l.s.
planes.
;
loop_
    _geom_bond_atom_site_label_1
    _geom_bond_atom_site_label_2
    _geom_bond_site_symmetry_2
    _geom_bond_distance
    _geom_bond_publ_flag
    Cl1 C3 . 1.730(4) ?
    Cl2 C5 . 1.741(3) ?
    S1 C8 . 1.736(3) ?
    S1 C7 . 1.749(3) ?
    O1 C9 . 1.216(4) ?
    N1 C7 . 1.306(4) ?
    N1 N2 . 1.373(4) ?
    N2 C8 . 1.371(4) ?
    N2 C9 . 1.403(4) ?
    N3 C8 . 1.305(4) ?
    N3 N4 . 1.382(3) ?
    N4 C10 . 1.299(4) ?
    C1 C2 . 1.374(5) ?
    C1 C6 . 1.406(4) ?
    C1 H1A . 0.9500 ?
    C2 C3 . 1.387(4) ?
    C2 H2A . 0.9500 ?
    C3 C4 . 1.379(5) ?
    C4 C5 . 1.380(4) ?
    C4 H4A . 0.9500 ?
    C5 C6 . 1.395(4) ?
    C6 C7 . 1.474(4) ?
    C9 C10 . 1.458(5) ?
    C10 C11 . 1.518(4) ?
    C11 C12X . 1.42(3) ?
    C11 C12 . 1.57(2) ?
    C11 H11A . 0.9900 ?
    C11 H11B . 0.9900 ?
    C11 H11C . 0.9900 ?
    C11 H11D . 0.9900 ?
    C12 C13 . 1.36(2) ?
    C12 C17 . 1.375(18) ?
    C13 C14 . 1.370(14) ?
    C13 H13A . 0.9500 ?
    C14 C15 . 1.37(3) ?
    C14 H14A . 0.9500 ?
    C15 C16 . 1.402(16) ?
    C15 H15A . 0.9500 ?
    C16 C17 . 1.382(12) ?
    C16 H16A . 0.9500 ?
    C17 H17A . 0.9500 ?
    C12X C13X . 1.40(2) ?
    C12X C17X . 1.425(19) ?
    C13X C14X . 1.395(10) ?
    C13X H13B . 0.9500 ?
    C14X C15X . 1.40(2) ?
    C14X H14B . 0.9500 ?
    C15X C16X . 1.39(3) ?
    C15X H15B . 0.9500 ?
    C16X C17X . 1.391(14) ?
    C16X H16B . 0.9500 ?
    C17X H17B . 0.9500 ?
loop_
    _geom_angle_atom_site_label_1
    _geom_angle_atom_site_label_2
    _geom_angle_atom_site_label_3
    _geom_angle_site_symmetry_1
    _geom_angle_site_symmetry_3
    _geom_angle
    _geom_angle_publ_flag
    C8 S1 C7 . . 88.09(16) ?
    C7 N1 N2 . . 109.0(3) ?
    C8 N2 N1 . . 117.1(2) ?
    C8 N2 C9 . . 121.1(3) ?
    N1 N2 C9 . . 121.9(3) ?
    C8 N3 N4 . . 116.4(3) ?
    C10 N4 N3 . . 121.4(3) ?
    C2 C1 C6 . . 122.4(3) ?
    C2 C1 H1A . . 118.8 ?
    C6 C1 H1A . . 118.8 ?
    C1 C2 C3 . . 118.8(3) ?
    C1 C2 H2A . . 120.6 ?
    C3 C2 H2A . . 120.6 ?
    C4 C3 C2 . . 120.7(3) ?
    C4 C3 Cl1 . . 118.9(3) ?
    C2 C3 Cl1 . . 120.4(3) ?
    C3 C4 C5 . . 119.6(3) ?
    C3 C4 H4A . . 120.2 ?
    C5 C4 H4A . . 120.2 ?
    C4 C5 C6 . . 121.8(3) ?
    C4 C5 Cl2 . . 115.9(2) ?
    C6 C5 Cl2 . . 122.2(3) ?
    C5 C6 C1 . . 116.6(3) ?
    C5 C6 C7 . . 125.7(3) ?
    C1 C6 C7 . . 117.7(3) ?
    N1 C7 C6 . . 118.7(3) ?
    N1 C7 S1 . . 116.4(2) ?
    C6 C7 S1 . . 124.9(2) ?
    N3 C8 N2 . . 125.2(3) ?
    N3 C8 S1 . . 125.4(2) ?
    N2 C8 S1 . . 109.4(2) ?
    O1 C9 N2 . . 121.9(3) ?
    O1 C9 C10 . . 127.1(3) ?
    N2 C9 C10 . . 111.0(3) ?
    N4 C10 C9 . . 124.8(3) ?
    N4 C10 C11 . . 117.6(3) ?
    C9 C10 C11 . . 117.6(3) ?
    C12X C11 C10 . . 109.5(13) ?
    C10 C11 C12 . . 112.3(11) ?
    C10 C11 H11A . . 109.2 ?
    C12 C11 H11A . . 109.2 ?
    C10 C11 H11B . . 109.2 ?
    C12 C11 H11B . . 109.2 ?
    H11A C11 H11B . . 107.9 ?
    C12X C11 H11C . . 109.8 ?
    C10 C11 H11C . . 109.8 ?
    C12X C11 H11D . . 109.8 ?
    C10 C11 H11D . . 109.8 ?
    H11C C11 H11D . . 108.2 ?
    C13 C12 C17 . . 121.7(16) ?
    C13 C12 C11 . . 124.0(12) ?
    C17 C12 C11 . . 114.2(16) ?
    C12 C13 C14 . . 119.8(13) ?
    C12 C13 H13A . . 120.1 ?
    C14 C13 H13A . . 120.1 ?
    C13 C14 C15 . . 120.3(15) ?
    C13 C14 H14A . . 119.9 ?
    C15 C14 H14A . . 119.9 ?
    C14 C15 C16 . . 119.7(10) ?
    C14 C15 H15A . . 120.1 ?
    C16 C15 H15A . . 120.1 ?
    C17 C16 C15 . . 119.4(9) ?
    C17 C16 H16A . . 120.3 ?
    C15 C16 H16A . . 120.3 ?
    C12 C17 C16 . . 119.1(12) ?
    C12 C17 H17A . . 120.5 ?
    C16 C17 H17A . . 120.5 ?
    C13X C12X C11 . . 117.8(13) ?
    C13X C12X C17X . . 116.3(19) ?
    C11 C12X C17X . . 125.9(17) ?
    C14X C13X C12X . . 122.0(12) ?
    C14X C13X H13B . . 119.0 ?
    C12X C13X H13B . . 119.0 ?
    C13X C14X C15X . . 119.1(10) ?
    C13X C14X H14B . . 120.4 ?
    C15X C14X H14B . . 120.4 ?
    C16X C15X C14X . . 121.5(11) ?
    C16X C15X H15B . . 119.3 ?
    C14X C15X H15B . . 119.3 ?
    C15X C16X C17X . . 118.2(13) ?
    C15X C16X H16B . . 120.9 ?
    C17X C16X H16B . . 120.9 ?
    C16X C17X C12X . . 122.7(14) ?
    C16X C17X H17B . . 118.7 ?
    C12X C17X H17B . . 118.7 ?
loop_
    _geom_torsion_atom_site_label_1
    _geom_torsion_atom_site_label_2
    _geom_torsion_atom_site_label_3
    _geom_torsion_atom_site_label_4
    _geom_torsion_site_symmetry_1
    _geom_torsion_site_symmetry_2
    _geom_torsion_site_symmetry_3
    _geom_torsion_site_symmetry_4
    _geom_torsion
    _geom_torsion_publ_flag
    C7 N1 N2 C8 . . . . 1.3(4) ?
    C7 N1 N2 C9 . . . . -177.7(3) ?
    C8 N3 N4 C10 . . . . 2.7(4) ?
    C6 C1 C2 C3 . . . . -0.1(5) ?
    C1 C2 C3 C4 . . . . 0.4(5) ?
    C1 C2 C3 Cl1 . . . . -179.7(3) ?
    C2 C3 C4 C5 . . . . -0.2(5) ?
    Cl1 C3 C4 C5 . . . . 179.8(3) ?
    C3 C4 C5 C6 . . . . -0.2(5) ?
    C3 C4 C5 Cl2 . . . . 178.9(2) ?
    C4 C5 C6 C1 . . . . 0.4(5) ?
    Cl2 C5 C6 C1 . . . . -178.6(2) ?
    C4 C5 C6 C7 . . . . -179.1(3) ?
    Cl2 C5 C6 C7 . . . . 1.9(5) ?
    C2 C1 C6 C5 . . . . -0.3(5) ?
    C2 C1 C6 C7 . . . . 179.3(3) ?
    N2 N1 C7 C6 . . . . -177.3(3) ?
    N2 N1 C7 S1 . . . . 0.6(3) ?
    C5 C6 C7 N1 . . . . -173.5(3) ?
    C1 C6 C7 N1 . . . . 7.0(4) ?
    C5 C6 C7 S1 . . . . 8.8(5) ?
    C1 C6 C7 S1 . . . . -170.7(2) ?
    C8 S1 C7 N1 . . . . -1.7(3) ?
    C8 S1 C7 C6 . . . . 176.0(3) ?
    N4 N3 C8 N2 . . . . -1.2(5) ?
    N4 N3 C8 S1 . . . . -180.0(2) ?
    N1 N2 C8 N3 . . . . 178.5(3) ?
    C9 N2 C8 N3 . . . . -2.5(5) ?
    N1 N2 C8 S1 . . . . -2.5(3) ?
    C9 N2 C8 S1 . . . . 176.5(2) ?
    C7 S1 C8 N3 . . . . -178.9(3) ?
    C7 S1 C8 N2 . . . . 2.2(2) ?
    C8 N2 C9 O1 . . . . -174.4(3) ?
    N1 N2 C9 O1 . . . . 4.5(5) ?
    C8 N2 C9 C10 . . . . 4.1(4) ?
    N1 N2 C9 C10 . . . . -177.0(3) ?
    N3 N4 C10 C9 . . . . -0.7(5) ?
    N3 N4 C10 C11 . . . . -179.1(3) ?
    O1 C9 C10 N4 . . . . 175.7(3) ?
    N2 C9 C10 N4 . . . . -2.7(4) ?
    O1 C9 C10 C11 . . . . -5.8(5) ?
    N2 C9 C10 C11 . . . . 175.7(3) ?
    N4 C10 C11 C12X . . . . 75.2(9) ?
    C9 C10 C11 C12X . . . . -103.4(9) ?
    N4 C10 C11 C12 . . . . 62.9(9) ?
    C9 C10 C11 C12 . . . . -115.7(8) ?
    C10 C11 C12 C13 . . . . 84(2) ?
    C10 C11 C12 C17 . . . . -92.4(19) ?
    C17 C12 C13 C14 . . . . 0(3) ?
    C11 C12 C13 C14 . . . . -175.2(18) ?
    C12 C13 C14 C15 . . . . -2(3) ?
    C13 C14 C15 C16 . . . . 1(3) ?
    C14 C15 C16 C17 . . . . 0.4(19) ?
    C13 C12 C17 C16 . . . . 1(3) ?
    C11 C12 C17 C16 . . . . 177.5(13) ?
    C15 C16 C17 C12 . . . . -1.9(19) ?
    C10 C11 C12X C13X . . . . 87(2) ?
    C10 C11 C12X C17X . . . . -95(2) ?
    C11 C12X C13X C14X . . . . -178.3(14) ?
    C17X C12X C13X C14X . . . . 4(3) ?
    C12X C13X C14X C15X . . . . -1.6(19) ?
    C13X C14X C15X C16X . . . . 0(2) ?
    C14X C15X C16X C17X . . . . 0(2) ?
    C15X C16X C17X C12X . . . . 3(2) ?
    C13X C12X C17X C16X . . . . -5(3) ?
    C11 C12X C17X C16X . . . . 177.7(18) ?
loop_
    _geom_hbond_atom_site_label_D
    _geom_hbond_atom_site_label_H
    _geom_hbond_atom_site_label_A
    _geom_hbond_site_symmetry_A
    _geom_hbond_distance_DH
    _geom_hbond_distance_HA
    _geom_hbond_distance_DA
    _geom_hbond_angle_DHA
    _geom_hbond_publ_flag
    C2 H2A O1 2_677 0.95 2.36 3.226(5) 151 yes
_iucr_refine_instructions_details
;
TITL bks52a_0m in P-1 (100K)
CELL 0.71073   4.4961  13.4412  14.4588  70.620  85.956  83.063
ZERR    2.00   0.0001   0.0005   0.0005   0.002   0.002   0.002
LATT  1
SFAC C H N O S CL
UNIT 34 20 8 2 2 4
TEMP -173.000
SIZE 0.087 0.101 0.213
L.S. 10
BOND $H
FMAP 2 1 60
PLAN 20
SIMU 0.02 C12 > C17X
DELU 0.02 C12 > C17X
OMIT -4 57
OMIT 0 1 1
OMIT 0 0 1
ACTA
CONF
WGHT      0.0449      0.2058
FVAR       0.49271   0.50905
CL1   6   -0.188451    1.031929    1.306091    11.00000    0.06380    0.02997 =
         0.05087   -0.00943    0.02553    0.00544
CL2   6   -0.264710    0.661715    1.255740    11.00000    0.04708    0.04583 =
         0.03078   -0.01259    0.01674   -0.01749
S1    5    0.008387    0.628860    1.074463    11.00000    0.02305    0.04770 =
         0.01951   -0.01010    0.00292   -0.00782
O1    4    0.771615    0.790901    0.840411    11.00000    0.03241    0.03630 =
         0.03678   -0.00346    0.01213   -0.00289
N1    3    0.354207    0.779010    0.993665    11.00000    0.02501    0.03358 =
         0.02608   -0.00494    0.00241    0.00247
N2    3    0.395119    0.709070    0.941807    11.00000    0.02087    0.03831 =
         0.02278   -0.00757    0.00225    0.00102
N3    3    0.231593    0.552485    0.929440    11.00000    0.02197    0.05894 =
         0.01782   -0.01464    0.00288   -0.00982
N4    3    0.420761    0.563785    0.847803    11.00000    0.01886    0.06507 =
         0.01893   -0.01736    0.00408   -0.01132
C1    1    0.172158    0.912321    1.101432    11.00000    0.02794    0.02900 =
         0.03269    0.00081    0.00772    0.00579
AFIX  43
H1A   2    0.299980    0.933879    1.044730    11.00000   -1.20000
AFIX   0
C2    1    0.098520    0.980146    1.154614    11.00000    0.03805    0.02480 =
         0.03654    0.00270    0.01007    0.00461
AFIX  43
H2A   2    0.174367    1.047305    1.135076    11.00000   -1.20000
AFIX   0
C3    1   -0.088498    0.948823    1.237322    11.00000    0.03235    0.02977 =
         0.03752   -0.00557    0.00430    0.01045
C4    1   -0.197608    0.851114    1.266136    11.00000    0.03383    0.03392 =
         0.02891   -0.00197    0.01081    0.00277
AFIX  43
H4A   2   -0.325060    0.830131    1.322995    11.00000   -1.20000
AFIX   0
C5    1   -0.120524    0.784017    1.211874    11.00000    0.02699    0.03126 =
         0.02527   -0.00309    0.00274   -0.00208
C6    1    0.065293    0.812171    1.127842    11.00000    0.02306    0.03421 =
         0.02353   -0.00357    0.00095    0.00484
C7    1    0.156016    0.746609    1.064694    11.00000    0.02095    0.03426 =
         0.02190   -0.00071   -0.00019    0.00008
C8    1    0.225933    0.625028    0.971377    11.00000    0.01939    0.04972 =
         0.01686   -0.00786   -0.00063   -0.00353
C9    1    0.603938    0.721461    0.862983    11.00000    0.02321    0.03965 =
         0.02155   -0.00140    0.00027    0.00383
C10   1    0.592161    0.640255    0.817344    11.00000    0.01748    0.05351 =
         0.01954   -0.00874   -0.00010   -0.00050
C11   1    0.789007    0.647156    0.726140    11.00000    0.02267    0.06373 =
         0.02359   -0.01345    0.00833   -0.00665
PART 1
AFIX  23
H11A  2    0.921635    0.580135    0.737438    21.00000   -1.20000
H11B  2    0.917572    0.705326    0.714014    21.00000   -1.20000
AFIX 0
PART 2
AFIX  23
H11C  2    0.946576    0.694361    0.721045   -21.00000   -1.20000
H11D  2    0.888141    0.575923    0.730513   -21.00000   -1.20000
AFIX   0
PART 0
PART   1
C12   1    0.600460    0.667576    0.633089    21.00000    0.01894    0.03362 =
         0.01054   -0.01346    0.00168    0.00460
C13   1    0.482412    0.765106    0.576856    21.00000    0.03817    0.03489 =
         0.01754   -0.00956    0.00840    0.00006
AFIX  43
H13A  2    0.524639    0.826630    0.589940    21.00000   -1.20000
AFIX   0
C14   1    0.302262    0.774397    0.501219    21.00000    0.03284    0.06417 =
         0.01997    0.00031   -0.00152    0.01312
AFIX  43
H14A  2    0.214610    0.842338    0.463125    21.00000   -1.20000
AFIX   0
C15   1    0.247795    0.685844    0.480210    21.00000    0.03346    0.07983 =
         0.02504   -0.00710   -0.00455   -0.00197
AFIX  43
H15A  2    0.126643    0.692659    0.426769    21.00000   -1.20000
AFIX   0
C16   1    0.371760    0.585443    0.537968    21.00000    0.04835    0.05830 =
         0.02918   -0.02735    0.01272   -0.01238
AFIX  43
H16A  2    0.336417    0.523864    0.523707    21.00000   -1.20000
AFIX   0
C17   1    0.545879    0.576853    0.615856    21.00000    0.04114    0.03477 =
         0.02352   -0.00638    0.00666   -0.00385
AFIX  43
H17A  2    0.626691    0.509257    0.656895    21.00000   -1.20000
AFIX   0
PART   2
C12X  1    0.611133    0.687431    0.642074   -21.00000    0.01940    0.03490 =
         0.01610   -0.01108    0.00809   -0.00781
C13X  1    0.563932    0.797550    0.598539   -21.00000    0.02816    0.03603 =
         0.02188   -0.00759    0.00556    0.00326
AFIX  43
H13B  2    0.655980    0.841472    0.625286   -21.00000   -1.20000
AFIX   0
C14X  1    0.385873    0.844866    0.517061   -21.00000    0.03896    0.05056 =
         0.02155   -0.00006    0.00921    0.00498
AFIX  43
H14B  2    0.353167    0.919895    0.489839   -21.00000   -1.20000
AFIX   0
C15X  1    0.256430    0.780579    0.476061   -21.00000    0.01918    0.08313 =
         0.01405   -0.00996    0.00051    0.00939
AFIX  43
H15B  2    0.134294    0.812666    0.420773   -21.00000   -1.20000
AFIX   0
C16X  1    0.302115    0.670821    0.514243   -21.00000    0.02438    0.07385 =
         0.02299   -0.01479    0.00311   -0.00414
AFIX  43
H16B  2    0.212012    0.627662    0.486121   -21.00000   -1.20000
AFIX   0
C17X  1    0.483459    0.625700    0.594826   -21.00000    0.03856    0.04201 =
         0.01876   -0.01157    0.01103   -0.00468
AFIX  43
H17B  2    0.523816    0.550702    0.619349   -21.00000   -1.20000
PART   0
HKLF 4
REM  bks52a_0m in P-1 (100K)
REM R1 =  0.0600 for   2479 Fo > 4sig(Fo)  and  0.1144 for all   4086 data
REM    281 parameters refined using    180 restraints
END
REM Highest difference peak  0.418,  deepest hole -0.380,  1-sigma level  0.075
Q1    1  -0.0536  0.7029  1.0233  11.00000  0.05    0.42
Q2    1   0.0826  0.6346  1.0144  11.00000  0.05    0.40
Q3    1   0.0468  0.6569  1.0019  11.00000  0.05    0.35
Q4    1  -0.2151  0.6428  1.2016  11.00000  0.05    0.34
Q5    1  -0.2394  1.0150  1.3657  11.00000  0.05    0.32
Q6    1  -0.1055  0.9763  1.2751  11.00000  0.05    0.30
Q7    1  -0.2071  0.5991  1.3158  11.00000  0.05    0.30
Q8    1   0.3541  0.6420  0.9582  11.00000  0.05    0.29
Q9    1  -0.2432  1.1089  1.2461  11.00000  0.05    0.29
Q10   1   0.3478  0.4661  0.9786  11.00000  0.05    0.28
Q11   1  -0.1740  1.0395  1.2406  11.00000  0.05    0.28
Q12   1   0.3058  0.7778  0.8990  11.00000  0.05    0.28
Q13   1  -0.3894  0.9677  1.3414  11.00000  0.05    0.27
Q14   1  -0.0335  0.5815  0.9791  11.00000  0.05    0.27
Q15   1  -0.3238  0.6555  1.3825  11.00000  0.05    0.27
Q16   1  -0.0198  0.6278  1.1461  11.00000  0.05    0.26
Q17   1  -0.0623  0.9805  1.1666  11.00000  0.05    0.26
Q18   1   0.0321  0.7961  1.1816  11.00000  0.05    0.25
Q19   1   0.2834  0.8416  0.9406  11.00000  0.05    0.25
Q20   1  -0.2322  0.9208  1.2254  11.00000  0.05    0.25
;
