# Supplementary material for: 3-Benzyl-7-(2,4-dichloro­phen­yl)-4H-1,3,4-thia­diazolo[2,3-c][1,2,4]triazin-4-one
Source: Acta Crystallogr Sect E Struct Rep Online. 2012 May 16;68(Pt 6):o1736–7. doi: 10.1107/S1600536812021253 (PMC3379325; doi:10.1107/S1600536812021253)
Supplement: Supplementary file 2 [file e-68-o1736-Isup2.hkl]

# 
# h,k,l, Fc-squared, Fo-squared, sigma(Fo-squared) and status flag 
# 
data_I
_shelx_title ' bks52a_0m in P-1 (100K)' 
_shelx_refln_list_code          4 
_shelx_F_calc_maximum      199.03 
_exptl_crystal_F_000       396.00 
_reflns_d_resolution_high  0.7449 
 
loop_ 
 _symmetry_equiv_pos_as_xyz 
 'x, y, z' 
 '-x, -y, -z' 
 
_cell_length_a     4.4961 
_cell_length_b    13.4412 
_cell_length_c    14.4588 
_cell_angle_alpha  70.620 
_cell_angle_beta   85.956 
_cell_angle_gamma  83.063 
 
_shelx_F_squared_multiplier     1.000 
 
loop_ 
 _refln_index_h 
 _refln_index_k 
 _refln_index_l 
 _refln_F_squared_calc 
 _refln_F_squared_meas 
 _refln_F_squared_sigma 
 _refln_observed_status 
   1   0   0       70.60       81.37      6.32 o 
   2   0   0     1072.94     1175.39     19.78 o 
   3   0   0        6.40        7.40      4.87 o 
   4   0   0       80.93      104.12     11.42 o 
   5   0   0      378.01      368.07     23.72 o 
  -5   1   0       32.85       32.38     13.38 o 
  -4   1   0      424.30      377.87     12.71 o 
  -3   1   0      921.97      926.96     18.14 o 
  -2   1   0      198.74      191.41      8.89 o 
  -1   1   0     1894.92     2019.32     26.85 o 
   1   1   0     1402.53     1589.60     16.53 o 
   2   1   0      190.99      201.81      8.06 o 
   3   1   0      176.94      202.85     10.45 o 
   4   1   0      107.45      111.05     10.34 o 
   5   1   0      170.51      147.34     18.71 o 
   6   1   0       16.82       19.59     20.51 o 
  -5   2   0        2.30        9.66     17.58 o 
  -4   2   0        4.94        9.65      9.79 o 
  -3   2   0      168.77      199.46     10.84 o 
  -2   2   0      117.84      138.12      7.89 o 
  -1   2   0      132.69      161.69      6.42 o 
   1   2   0     2396.79     2508.09     27.38 o 
   2   2   0        0.00       -2.18      3.73 o 
   3   2   0      328.45      365.54     14.41 o 
   4   2   0        1.37       -3.24      6.57 o 
   5   2   0        9.12        5.10     12.84 o 
   6   2   0        0.03       -6.09     11.65 o 
  -5   3   0       33.23       39.53     20.05 o 
  -4   3   0      282.23      300.27     19.42 o 
  -3   3   0      115.01      138.87     10.43 o 
  -2   3   0      242.75      229.50      9.83 o 
  -1   3   0       47.51       61.83      6.25 o 
   0   3   0     5833.48     5860.38     64.25 o 
   1   3   0     1340.30     1280.77     36.26 o 
   2   3   0        2.45        3.13      4.75 o 
   3   3   0       19.16       21.98      6.97 o 
   4   3   0        3.38      -10.67      7.11 o 
   5   3   0      152.19      151.08     19.85 o 
   6   3   0        6.44       12.35     16.90 o 
  -5   4   0        9.68        0.31     18.15 o 
  -4   4   0       63.95       76.54     13.51 o 
  -3   4   0       81.21      110.37     18.14 o 
  -2   4   0     1088.06     1028.22     18.24 o 
  -1   4   0        2.72       -1.68      5.30 o 
   0   4   0       45.81       47.34     13.03 o 
   1   4   0      238.22      229.84      9.32 o 
   2   4   0      219.68      283.60     12.45 o 
   3   4   0      423.19      509.50     17.83 o 
   4   4   0      838.51      996.02     32.44 o 
   5   4   0      282.79      308.74     26.21 o 
  -5   5   0        3.31       -8.09     17.89 o 
  -4   5   0      415.52      354.09     31.32 o 
  -3   5   0      113.79      124.42     14.41 o 
  -2   5   0       70.62       93.70      6.54 o 
  -1   5   0      976.74      941.76     22.74 o 
   0   5   0     2260.87     2353.54     37.25 o 
   1   5   0     6369.42     6328.27     61.36 o 
   2   5   0       24.59       24.45      7.67 o 
   3   5   0      274.49      328.17     15.61 o 
   4   5   0       24.69       21.29      9.18 o 
   5   5   0        9.78        4.65     14.14 o 
  -5   6   0        8.72       -9.98     18.18 o 
  -4   6   0       14.51        6.90     17.73 o 
  -3   6   0       52.09       64.31     23.43 o 
  -2   6   0      347.17      331.56     17.76 o 
  -1   6   0       14.92       11.33      7.47 o 
   0   6   0      441.21      468.68     17.48 o 
   1   6   0      100.06      101.18      8.70 o 
   2   6   0       89.59       77.72      9.17 o 
   3   6   0       54.03       55.23     11.46 o 
   4   6   0      224.30      251.19     33.92 o 
   5   6   0        5.53       16.71     12.92 o 
  -5   7   0        0.45        0.49     19.44 o 
  -4   7   0       78.98       52.38     20.89 o 
  -3   7   0       63.39       77.99     13.85 o 
  -2   7   0        9.72       18.12     16.84 o 
  -1   7   0      203.91      222.64     15.78 o 
   0   7   0     1009.41     1063.88     37.70 o 
   1   7   0      550.13      605.38     32.01 o 
   2   7   0      197.47      233.41     14.55 o 
   3   7   0       13.77       21.44      8.35 o 
   4   7   0      311.48      349.96     20.47 o 
   5   7   0        1.85        2.61     16.71 o 
  -4   8   0      126.11      129.07     26.82 o 
  -3   8   0       27.76       22.55     10.41 o 
  -2   8   0        1.84       -3.56     11.13 o 
  -1   8   0      109.02      104.82     13.89 o 
   0   8   0       17.96       17.66     10.04 o 
   1   8   0     1534.53     1432.47     35.14 o 
   2   8   0      326.65      308.68     19.97 o 
   3   8   0        8.04       11.55      7.80 o 
   4   8   0        9.10        3.71     10.79 o 
   5   8   0       83.63      106.18     20.58 o 
  -4   9   0       24.84       50.43     21.59 o 
  -3   9   0        0.47        5.78      9.80 o 
  -2   9   0      588.84      532.40     24.89 o 
  -1   9   0      301.33      297.97     21.96 o 
   0   9   0      140.34      164.96     11.49 o 
   1   9   0       14.61       14.23      9.89 o 
   2   9   0       86.07      100.57     15.16 o 
   3   9   0        5.53       10.81      9.82 o 
   4   9   0        1.64      -16.95      8.47 o 
   5   9   0       34.17       32.13     15.96 o 
  -4  10   0        2.96       16.25     19.91 o 
  -3  10   0        9.52       10.56     16.58 o 
  -2  10   0       65.51       90.18     15.03 o 
  -1  10   0       42.61       60.20     22.99 o 
   0  10   0      221.93      211.39     23.07 o 
   1  10   0       10.53       -3.15     10.25 o 
   2  10   0       48.84       40.66     12.53 o 
   3  10   0       41.34       26.69     12.27 o 
   4  10   0      109.12      108.39     18.92 o 
   5  10   0       47.51       42.05     35.10 o 
  -4  11   0        6.26       -6.60     19.50 o 
  -3  11   0       38.62       38.15     13.97 o 
  -2  11   0       33.33       37.76     12.38 o 
  -1  11   0       86.34      106.02     21.95 o 
   0  11   0        1.22      -10.46     19.85 o 
   1  11   0      431.55      398.88     23.91 o 
   2  11   0      184.69      160.96     19.36 o 
   3  11   0        2.39       -0.27      9.06 o 
   4  11   0       67.29       68.92     18.00 o 
  -3  12   0       13.33       12.64     18.51 o 
  -2  12   0      320.12      298.36     25.49 o 
  -1  12   0      164.02      167.64     19.49 o 
   0  12   0      166.41      192.91     20.63 o 
   1  12   0       11.79       35.24     12.45 o 
   2  12   0       20.78       28.19     13.74 o 
   3  12   0        3.78       28.33     13.44 o 
   4  12   0        8.93        1.14     12.81 o 
  -3  13   0        0.30        9.42     19.25 o 
  -2  13   0       61.82       72.92     15.77 o 
  -1  13   0       53.58       89.38     24.41 o 
   0  13   0       56.26       63.43     14.68 o 
   1  13   0       17.93       26.78     13.52 o 
   2  13   0      315.17      305.95     39.04 o 
   3  13   0       41.52       46.46     22.34 o 
   4  13   0       12.00       16.34     15.46 o 
  -2  14   0        4.19       13.11     12.67 o 
  -1  14   0      316.77      324.57     35.23 o 
   0  14   0        3.81       -6.12     11.12 o 
   1  14   0       82.13       90.66     17.45 o 
   2  14   0       15.09       18.96     11.96 o 
   3  14   0        0.01       -5.11     10.90 o 
  -2  15   0        0.06       27.05     29.84 o 
  -1  15   0        0.40       13.39     11.55 o 
   0  15   0       61.44       65.38     15.75 o 
   1  15   0       49.72       68.18     16.84 o 
   2  15   0       56.25       57.65     16.26 o 
   3  15   0       24.44       16.39     14.24 o 
  -1  16   0        9.42       34.47     19.80 o 
   0  16   0       62.06       71.64     17.45 o 
   1  16   0        0.00        6.97     12.51 o 
   2  16   0      168.09      146.55     23.94 o 
  -2 -16   1       48.07       63.08     36.39 o 
  -1 -16   1      149.92      141.03     22.06 o 
   0 -16   1        0.00       22.20     13.65 o 
   1 -16   1        4.26       30.37     22.00 o 
  -3 -15   1        0.01       20.49     24.05 o 
  -2 -15   1        0.93       14.00     17.26 o 
  -1 -15   1        2.52       11.37     12.42 o 
   0 -15   1        3.06       10.54     11.74 o 
   1 -15   1        9.90       27.43     13.32 o 
   2 -15   1        1.18       21.16     12.52 o 
  -3 -14   1        2.30       13.82     13.37 o 
  -2 -14   1       26.50       38.78     15.08 o 
  -1 -14   1       20.70       25.64     12.60 o 
   0 -14   1       85.13      102.65     17.56 o 
   1 -14   1      106.44      112.52     27.70 o 
   2 -14   1       22.42       47.82     14.36 o 
  -4 -13   1        0.59        4.35     13.86 o 
  -3 -13   1       12.11        4.28     11.28 o 
  -2 -13   1       85.93       87.18     17.38 o 
  -1 -13   1      201.47      213.97     23.22 o 
   0 -13   1        1.76       18.06     11.38 o 
   1 -13   1        3.89        1.20     10.65 o 
   2 -13   1       40.42       27.48     12.60 o 
   3 -13   1        2.49       14.56     17.68 o 
  -4 -12   1       88.75      105.59     29.56 o 
  -3 -12   1       53.24       58.47     15.81 o 
  -2 -12   1       11.42       10.97     11.32 o 
  -1 -12   1        0.02        3.09      9.57 o 
   0 -12   1        7.99       19.40     11.39 o 
   1 -12   1       12.38        0.03     10.49 o 
   2 -12   1      341.71      324.53     26.92 o 
   3 -12   1      274.42      311.48     27.48 o 
  -4 -11   1      169.93      143.17     21.72 o 
  -3 -11   1       27.93       21.82     12.26 o 
  -2 -11   1      125.00      116.94     18.09 o 
  -1 -11   1      171.04      165.34     18.91 o 
   0 -11   1      967.56      925.63     33.31 o 
   1 -11   1       10.24       14.25     16.98 o 
   2 -11   1      220.27      213.95     21.77 o 
   3 -11   1      120.23      125.42     18.85 o 
  -5 -10   1       56.10       49.63     29.22 o 
  -4 -10   1        1.66       12.90     18.46 o 
  -3 -10   1       16.18       15.36     12.03 o 
  -2 -10   1        3.49        5.75     10.15 o 
  -1 -10   1      210.04      191.54     19.57 o 
   0 -10   1       95.84      122.62     11.58 o 
   1 -10   1       16.02        3.96     12.15 o 
   2 -10   1        2.79        9.02     14.06 o 
   3 -10   1       36.90       41.96     13.35 o 
  -5  -9   1       34.19       42.18     16.75 o 
  -4  -9   1       52.48       53.01     14.79 o 
  -3  -9   1      213.61      197.39     21.79 o 
  -2  -9   1        3.38        4.17      8.89 o 
  -1  -9   1       56.92       43.69     16.37 o 
   0  -9   1       13.80       14.73     11.17 o 
   1  -9   1        9.80        5.77      9.73 o 
   2  -9   1      440.31      451.81     23.77 o 
   3  -9   1       65.55       57.48     13.97 o 
   4  -9   1       23.31       31.77     19.53 o 
  -5  -8   1       50.64       47.15     35.88 o 
  -4  -8   1       85.80       83.74     16.63 o 
  -3  -8   1       83.87       55.03     15.45 o 
  -2  -8   1       14.40        9.26      9.67 o 
  -1  -8   1      183.30      175.43     16.98 o 
   0  -8   1      825.57      756.43     18.31 o 
   1  -8   1      137.92      155.28      8.99 o 
   2  -8   1       30.60       30.39     11.45 o 
   3  -8   1        3.09       11.41      9.85 o 
   4  -8   1        0.52       -6.74     15.23 o 
  -5  -7   1       35.94       80.47     18.10 o 
  -4  -7   1        9.71        4.44     10.62 o 
  -3  -7   1       74.48       73.84     14.96 o 
  -2  -7   1      111.86      118.61     14.57 o 
  -1  -7   1      594.03      666.34     22.79 o 
   0  -7   1       32.59       50.70      6.91 o 
   1  -7   1        0.01       -3.78      5.24 o 
   2  -7   1        0.04      -15.64      7.82 o 
   3  -7   1      395.19      372.86     20.93 o 
   4  -7   1      221.80      204.61     30.83 o 
  -5  -6   1        2.15       -3.54     12.59 o 
  -4  -6   1      213.01      271.35     25.00 o 
  -3  -6   1      110.79      120.45     16.12 o 
  -2  -6   1      182.01      183.67     14.76 o 
  -1  -6   1      972.65      961.61     25.60 o 
   0  -6   1      352.02      408.58     12.31 o 
   1  -6   1      423.58      421.02     22.64 o 
   2  -6   1       35.58       40.56      5.14 o 
   3  -6   1      826.98      770.71     27.20 o 
   4  -6   1        0.07        3.45     10.36 o 
   5  -6   1        2.65       14.87     18.55 o 
  -5  -5   1       95.49      108.13     19.19 o 
  -4  -5   1      631.28      674.40     28.88 o 
  -3  -5   1      141.49      130.43     12.68 o 
  -2  -5   1      588.81      631.16     21.63 o 
  -1  -5   1      719.10      694.50     21.61 o 
   0  -5   1     2257.61     2174.63     27.21 o 
   1  -5   1      299.70      305.92     18.97 o 
   2  -5   1       29.74       29.39      5.07 o 
   3  -5   1       81.46       82.68     13.54 o 
   4  -5   1      167.06      170.97     30.49 o 
   5  -5   1       10.21       -1.45     18.04 o 
  -5  -4   1        7.25        4.38     13.30 o 
  -4  -4   1      492.28      561.55     26.12 o 
  -3  -4   1      413.49      432.12     17.06 o 
  -2  -4   1       89.56       75.24      8.25 o 
  -1  -4   1      395.83      378.44     14.68 o 
   0  -4   1      117.10      131.08      7.63 o 
   1  -4   1      182.63      190.86      7.26 o 
   2  -4   1        2.24        8.08      4.39 o 
   3  -4   1        8.36       -0.94      5.09 o 
   4  -4   1      685.98      692.54     35.35 o 
   5  -4   1        2.74       -3.36     16.37 o 
  -5  -3   1       78.71      101.29     25.14 o 
  -4  -3   1       47.95       39.85     12.72 o 
  -3  -3   1       76.70       99.69     10.67 o 
  -2  -3   1      284.32      286.23     13.50 o 
  -1  -3   1      152.69      153.90     10.53 o 
   0  -3   1      169.03      161.35      7.84 o 
   1  -3   1       58.94       54.29      4.80 o 
   2  -3   1      189.76      202.54      9.28 o 
   3  -3   1       40.86       44.88      7.32 o 
   4  -3   1       32.10       42.47     12.85 o 
   5  -3   1        1.12        7.77     17.20 o 
  -5  -2   1      198.68      203.94     32.74 o 
  -4  -2   1     1517.05     1599.74     33.16 o 
  -3  -2   1      121.91      145.14     11.55 o 
  -2  -2   1      483.57      547.78     19.89 o 
  -1  -2   1      630.96      677.80     15.77 o 
   0  -2   1     1200.45     1228.24     14.72 o 
   1  -2   1     2525.56     2613.34     50.98 o 
   2  -2   1      127.53      138.70      8.32 o 
   3  -2   1       51.70       61.93      8.13 o 
   4  -2   1      117.14      111.09     11.82 o 
   5  -2   1        0.15      -12.03     15.51 o 
  -5  -1   1        0.78       -9.74      9.09 o 
  -4  -1   1      184.68      208.93     13.30 o 
  -3  -1   1       18.15        9.27      5.30 o 
  -2  -1   1       57.39       52.29      5.48 o 
  -1  -1   1     3447.41     3721.02     52.85 o 
   0  -1   1      645.63      645.80     10.41 o 
   1  -1   1     3681.51     3974.59     96.10 o 
   2  -1   1      266.31      258.34      8.49 o 
   3  -1   1      320.14      326.69     13.04 o 
   4  -1   1      355.68      398.75     13.09 o 
   5  -1   1        8.27       17.98     17.85 o 
  -5   0   1      146.54      111.03     23.52 o 
  -4   0   1        3.27       10.00      7.90 o 
  -3   0   1      800.64      811.25     20.47 o 
  -2   0   1        2.20        3.64      3.39 o 
  -1   0   1      163.63      183.67      5.72 o 
   1   0   1     5850.97     6221.50    116.31 o 
   2   0   1      383.93      401.15     11.81 o 
   3   0   1       42.75       49.56      6.70 o 
   4   0   1        1.79       -8.36      5.88 o 
   5   0   1      198.21      206.34     16.81 o 
  -5   1   1      162.87      143.55     52.41 o 
  -4   1   1       40.19       35.47      7.85 o 
  -3   1   1      256.48      250.80      9.57 o 
  -2   1   1      581.04      551.72     12.91 o 
  -1   1   1      507.66      530.95     12.97 o 
   1   1   1     3731.76     4120.07     33.09 o 
   2   1   1       22.16       36.63      4.85 o 
   3   1   1      273.00      264.44     11.09 o 
   4   1   1       96.52      111.65     10.55 o 
   5   1   1      520.13      538.27     25.02 o 
   6   1   1      118.56      109.34     60.88 o 
  -5   2   1        3.05      -12.00     15.77 o 
  -4   2   1        0.92       -5.99      6.75 o 
  -3   2   1      286.00      287.32     11.02 o 
  -2   2   1       56.61       60.06      5.27 o 
  -1   2   1      904.04      942.57     21.02 o 
   0   2   1      235.20      235.63      5.53 o 
   1   2   1       28.97       31.50      4.28 o 
   2   2   1      192.58      191.73      8.24 o 
   3   2   1       63.96       71.52      7.85 o 
   4   2   1      153.18      171.44     12.32 o 
   5   2   1       15.01        0.03      8.32 o 
   6   2   1       37.96       39.16     13.87 o 
  -5   3   1       30.55       55.30     22.72 o 
  -4   3   1       11.46       23.46     16.23 o 
  -3   3   1     2271.99     2217.86     34.10 o 
  -2   3   1      110.90      100.03      7.01 o 
  -1   3   1      502.98      513.00     14.60 o 
   0   3   1        1.99        4.69      2.83 o 
   1   3   1     2281.18     2343.37     33.78 o 
   2   3   1     1909.19     2205.38     26.70 o 
   3   3   1       83.76      118.90      9.51 o 
   4   3   1      106.56      114.36     11.61 o 
   5   3   1      398.88      402.01     20.36 o 
   6   3   1        3.83       -6.20     14.51 o 
  -5   4   1       25.37       26.89     19.49 o 
  -4   4   1        2.35       19.13     16.21 o 
  -3   4   1       70.78       76.26     11.45 o 
  -2   4   1      383.04      317.64     23.95 o 
  -1   4   1      624.68      642.23     28.14 o 
   0   4   1       64.18       83.07      5.86 o 
   1   4   1     1795.66     1757.19     30.60 o 
   2   4   1      143.91      182.27     10.33 o 
   3   4   1       41.77       63.29     12.07 o 
   4   4   1      108.88      125.46     13.42 o 
   5   4   1      276.14      349.62     21.37 o 
  -5   5   1       25.20       18.81     19.95 o 
  -4   5   1        5.68        3.75     16.85 o 
  -3   5   1       15.06       23.55      9.30 o 
  -2   5   1      574.63      584.23     19.34 o 
  -1   5   1      247.60      260.90     13.31 o 
   0   5   1      898.29      859.74     14.71 o 
   1   5   1      849.84      869.53     17.14 o 
   2   5   1      264.76      250.87     11.82 o 
   3   5   1      285.51      327.24     16.62 o 
   4   5   1      274.58      302.17     19.48 o 
   5   5   1      105.70      109.40     15.14 o 
  -5   6   1       60.63       21.92     23.29 o 
  -4   6   1       11.93       -3.13     17.46 o 
  -3   6   1      960.60      893.92     28.22 o 
  -2   6   1      994.86      974.23     26.70 o 
  -1   6   1       15.35       17.74      7.07 o 
   0   6   1      309.56      314.52     14.79 o 
   1   6   1      437.53      433.13     13.32 o 
   2   6   1     1576.69     1700.14     29.31 o 
   3   6   1       26.57       33.78     12.56 o 
   4   6   1       94.99      109.40     13.67 o 
   5   6   1       18.09       16.77     12.14 o 
  -5   7   1      260.73      297.90     38.18 o 
  -4   7   1        9.16       -5.40     15.87 o 
  -3   7   1        3.95       12.20      9.06 o 
  -2   7   1      153.96      177.19     16.00 o 
  -1   7   1      311.33      290.56     16.27 o 
   0   7   1      384.68      356.85     16.73 o 
   1   7   1      545.75      497.47     14.82 o 
   2   7   1      236.03      217.26     12.63 o 
   3   7   1       28.11       35.61      9.19 o 
   4   7   1      117.48      100.74     13.54 o 
   5   7   1       97.24       95.57     15.27 o 
  -5   8   1        0.16        5.03     21.99 o 
  -4   8   1        0.00        0.08     17.05 o 
  -3   8   1      136.27      150.75     16.84 o 
  -2   8   1      237.03      245.91     19.09 o 
  -1   8   1      354.75      345.98     18.72 o 
   0   8   1       64.19       72.65     11.62 o 
   1   8   1        7.53        8.79      5.66 o 
   2   8   1      397.55      362.29     15.61 o 
   3   8   1       37.68       42.40     13.43 o 
   4   8   1       11.96        8.61      8.29 o 
   5   8   1       69.61       76.21     20.18 o 
  -4   9   1       51.92       82.65     24.43 o 
  -3   9   1      120.80      132.24     16.57 o 
  -2   9   1        3.18       -9.77      8.89 o 
  -1   9   1       16.42       22.79     10.86 o 
   0   9   1       32.13       24.34     11.22 o 
   1   9   1        0.94       -5.33      7.90 o 
   2   9   1        0.53       -1.69      6.31 o 
   3   9   1       56.01       46.47      9.88 o 
   4   9   1       40.88       42.47     14.54 o 
   5   9   1        4.88        9.58     14.87 o 
  -4  10   1       29.36       66.61     23.95 o 
  -3  10   1       41.59       50.58     21.42 o 
  -2  10   1      158.11      149.98     17.37 o 
  -1  10   1      226.25      249.85     21.22 o 
   0  10   1       29.23       18.48     10.97 o 
   1  10   1     1012.87      965.85     32.14 o 
   2  10   1      361.41      298.72     21.64 o 
   3  10   1      183.45      196.29     16.90 o 
   4  10   1       18.02       -3.20     17.94 o 
   5  10   1      198.34      257.52     28.44 o 
  -4  11   1       23.01       39.90     23.61 o 
  -3  11   1       19.86       27.15     19.42 o 
  -2  11   1      874.26      922.12     81.90 o 
  -1  11   1      432.63      415.72     23.07 o 
   0  11   1       18.35        8.29     11.10 o 
   1  11   1       69.83       70.83     16.68 o 
   2  11   1       70.02       91.12     19.75 o 
   3  11   1       66.75       69.95     16.88 o 
   4  11   1       13.01       33.09     14.95 o 
   5  11   1       48.75       41.59     17.02 o 
  -3  12   1        0.08        3.22     17.72 o 
  -2  12   1       20.67       25.39     11.97 o 
  -1  12   1        5.87       13.68     10.99 o 
   0  12   1      298.01      315.53     25.25 o 
   1  12   1        8.03        9.41     15.35 o 
   2  12   1       31.52       52.58     13.87 o 
   3  12   1      106.51       92.95     27.30 o 
   4  12   1        3.39       13.21     26.88 o 
  -3  13   1       22.06       23.84     19.88 o 
  -2  13   1       27.08       22.05     21.58 o 
  -1  13   1       14.16        4.57     15.54 o 
   0  13   1       51.76       86.56     18.79 o 
   1  13   1      119.77      152.69     29.52 o 
   2  13   1       16.96       19.32     15.23 o 
   3  13   1       41.45       37.45     28.25 o 
   4  13   1        3.37       28.85     26.15 o 
  -3  14   1        0.92       19.10     18.78 o 
  -2  14   1        8.67       20.98     12.37 o 
  -1  14   1        4.72       13.07     11.56 o 
   0  14   1        4.54        2.65     10.78 o 
   1  14   1        0.78        0.98     10.84 o 
   2  14   1       28.51       23.48     12.03 o 
   3  14   1       36.84       22.04     13.80 o 
   4  14   1        1.01        5.95     19.34 o 
  -2  15   1        3.48       16.22     16.82 o 
  -1  15   1       11.75       26.42     15.84 o 
   0  15   1        4.12       17.42     27.30 o 
   1  15   1       19.71       23.71     13.18 o 
   2  15   1       92.42       99.37     31.80 o 
   3  15   1       59.08       52.16     17.21 o 
  -1  16   1       93.52      130.76     20.24 o 
   0  16   1       39.87       62.46     34.95 o 
   1  16   1        3.30       11.92     13.50 o 
   2  16   1        7.55       30.71     30.29 o 
   0  17   1        1.03       22.99     12.88 o 
   1  17   1        0.46       12.72     13.08 o 
  -1 -16   2        6.24        2.69     10.99 o 
   0 -16   2       57.68       50.16     16.00 o 
  -2 -15   2        7.48       16.82     13.84 o 
  -1 -15   2        2.89        8.07     13.05 o 
   0 -15   2        0.77       -0.29     21.68 o 
   1 -15   2        1.36       21.55     12.67 o 
  -3 -14   2       15.15       18.95     32.83 o 
  -2 -14   2       51.13       47.31     15.81 o 
  -1 -14   2      132.92      118.50     18.89 o 
   0 -14   2        4.18       11.66     10.99 o 
   1 -14   2        1.59        6.36     19.04 o 
   2 -14   2       31.06       46.41     14.24 o 
  -3 -13   2       10.54       29.73     14.51 o 
  -2 -13   2       24.34       18.88     22.20 o 
  -1 -13   2       29.05       33.65     13.15 o 
   0 -13   2       24.50       40.42     13.98 o 
   1 -13   2      168.71      175.76     20.87 o 
   2 -13   2       30.11       35.33     14.31 o 
   3 -13   2       48.76       30.03     20.61 o 
  -4 -12   2       98.93       86.54     25.70 o 
  -3 -12   2       94.02       70.56     17.02 o 
  -2 -12   2        0.05       -6.93      9.94 o 
  -1 -12   2      161.84      162.80     14.73 o 
   0 -12   2       55.38       51.34     13.34 o 
   1 -12   2        1.58       -5.95      9.69 o 
   2 -12   2        4.07       12.37     10.89 o 
   3 -12   2       12.73        5.69     15.99 o 
  -4 -11   2       25.50       21.77     16.09 o 
  -3 -11   2      150.35      126.70     19.54 o 
  -2 -11   2       98.63       97.38     17.10 o 
  -1 -11   2       75.74       95.83     11.90 o 
   0 -11   2       17.72        2.37     10.02 o 
   1 -11   2      216.73      236.87     21.77 o 
   2 -11   2        9.45       11.08     10.91 o 
   3 -11   2      217.80      204.83     22.28 o 
  -4 -10   2      331.05      342.40     53.04 o 
  -3 -10   2        1.61       -4.84     11.00 o 
  -2 -10   2       54.86       44.17     13.54 o 
  -1 -10   2       72.75       65.43     10.60 o 
   0 -10   2      100.03      113.59     11.75 o 
   1 -10   2       38.03       75.64     13.89 o 
   2 -10   2        4.81       17.32     11.12 o 
   3 -10   2       59.25       60.23     14.38 o 
  -5  -9   2        4.64       20.39     18.15 o 
  -4  -9   2       94.79       70.74     59.22 o 
  -3  -9   2      101.10      109.71     18.33 o 
  -2  -9   2       13.04        1.97     13.98 o 
  -1  -9   2      282.61      267.70     21.49 o 
   0  -9   2      452.35      444.87     16.38 o 
   1  -9   2       21.06       36.56     11.81 o 
   2  -9   2        0.49        6.38      9.45 o 
   3  -9   2       18.01       11.68     10.97 o 
  -5  -8   2        0.17        9.66     16.06 o 
  -4  -8   2       10.23       21.17     12.73 o 
  -3  -8   2      963.63      884.26     33.71 o 
  -2  -8   2       17.92       31.27     10.40 o 
  -1  -8   2      348.75      325.69     18.82 o 
   0  -8   2       53.71       59.48      8.66 o 
   1  -8   2      533.97      522.39     15.27 o 
   2  -8   2      496.29      496.97     24.35 o 
   3  -8   2       99.47      110.98     19.28 o 
   4  -8   2       14.45      -10.33     14.95 o 
  -5  -7   2        0.72       56.06     20.07 o 
  -4  -7   2      221.23      242.68     23.85 o 
  -3  -7   2       82.17       84.95     15.83 o 
  -2  -7   2      143.34      139.26     15.66 o 
  -1  -7   2      100.16      111.81     13.70 o 
   0  -7   2        0.63        0.35      5.44 o 
   1  -7   2        8.57       -1.09      4.70 o 
   2  -7   2        1.63        7.75      9.70 o 
   3  -7   2        0.06        4.22      9.13 o 
   4  -7   2       29.93       32.18     12.29 o 
  -5  -6   2        1.48        5.62     16.09 o 
  -4  -6   2        1.41       17.85     23.92 o 
  -3  -6   2       10.40       21.46     11.07 o 
  -2  -6   2       38.44       28.76     19.32 o 
  -1  -6   2       29.47       21.58      8.07 o 
   0  -6   2     4805.64     4835.34     51.06 o 
   1  -6   2      229.69      257.70     10.83 o 
   2  -6   2       20.65       24.79      5.05 o 
   3  -6   2        3.53        6.83      9.96 o 
   4  -6   2      198.30      228.04     21.20 o 
  -5  -5   2        6.95      -28.86     14.43 o 
  -4  -5   2      589.47      559.75     26.66 o 
  -3  -5   2     2121.41     2166.53     46.67 o 
  -2  -5   2      458.26      418.90     41.38 o 
  -1  -5   2      591.52      579.42     19.19 o 
   0  -5   2       29.47       29.02      5.72 o 
   1  -5   2       41.85       38.80      5.55 o 
   2  -5   2      143.84      145.41     10.15 o 
   3  -5   2      157.80      154.09     16.13 o 
   4  -5   2        3.60       -4.08      9.78 o 
  -5  -4   2       22.30        7.49     15.87 o 
  -4  -4   2       33.62       28.21     12.08 o 
  -3  -4   2        6.44       26.28     10.53 o 
  -2  -4   2        0.64        3.42      6.14 o 
  -1  -4   2      514.90      516.87     17.17 o 
   0  -4   2      400.51      371.21     10.97 o 
   1  -4   2     1970.14     1959.88     28.04 o 
   2  -4   2       14.36       19.74      6.75 o 
   3  -4   2       69.83       75.81      8.95 o 
   4  -4   2       31.57       36.94     22.16 o 
  -5  -3   2       15.96       30.20     18.53 o 
  -4  -3   2       41.78       49.57     12.83 o 
  -3  -3   2        1.99      -12.97      7.28 o 
  -2  -3   2     1079.94     1063.04     25.41 o 
  -1  -3   2       12.65        6.75      8.36 o 
   0  -3   2     3358.67     3256.27     33.52 o 
   1  -3   2        3.14        3.14      3.47 o 
   2  -3   2      127.36      133.62     11.73 o 
   3  -3   2        0.64       12.48      5.74 o 
   4  -3   2        0.29        9.19      9.63 o 
   5  -3   2       47.51       48.24     20.52 o 
  -5  -2   2      137.08      140.87     28.41 o 
  -4  -2   2      401.36      410.79     36.25 o 
  -3  -2   2     1051.21     1091.52     29.38 o 
  -2  -2   2      520.71      488.54     18.18 o 
  -1  -2   2      405.23      424.36     13.81 o 
   0  -2   2     1947.74     1906.11     21.59 o 
   1  -2   2     2305.16     2233.97     24.87 o 
   2  -2   2        1.60        8.12      4.13 o 
   3  -2   2        2.70       12.10      9.65 o 
   4  -2   2      237.88      252.34     14.66 o 
   5  -2   2      158.18      136.35     25.28 o 
  -5  -1   2        2.68      -12.56     12.87 o 
  -4  -1   2      266.35      299.97     20.39 o 
  -3  -1   2       42.83       54.86     14.86 o 
  -2  -1   2      412.58      407.10     14.98 o 
  -1  -1   2     5841.64     6357.51     68.86 o 
   0  -1   2     4035.90     4004.80     50.67 o 
   1  -1   2    39611.88    40369.82    370.29 o 
   2  -1   2      927.95      929.28     16.83 o 
   3  -1   2      217.59      246.80     10.55 o 
   4  -1   2        7.78        1.28      6.05 o 
   5  -1   2       28.00       30.39     10.46 o 
  -5   0   2        4.61        3.62     11.07 o 
  -4   0   2        9.81      -10.77      9.23 o 
  -3   0   2      397.74      420.88     14.41 o 
  -2   0   2     3151.66     3146.28     34.93 o 
  -1   0   2       10.42        3.69      4.68 o 
   0   0   2      171.25      171.11      7.07 o 
   1   0   2     2593.88     2763.95     60.57 o 
   2   0   2       54.63       70.22      6.55 o 
   3   0   2      527.23      527.32     16.24 o 
   4   0   2        0.38       -1.50      5.25 o 
   5   0   2       38.04       33.82      8.95 o 
  -5   1   2       61.02       27.95     17.41 o 
  -4   1   2       95.68       95.42     15.11 o 
  -3   1   2      209.71      190.86     10.08 o 
  -2   1   2     2211.70     2217.38     26.74 o 
  -1   1   2     2983.33     3038.75     27.36 o 
   0   1   2      288.74      281.80      6.73 o 
   1   1   2     2494.95     2668.88     48.05 o 
   2   1   2       29.58       44.75      7.36 o 
   3   1   2        1.53        3.07      4.67 o 
   4   1   2       74.16       82.82     10.15 o 
   5   1   2        6.81       -8.82      7.54 o 
   6   1   2       35.44      -19.68     34.99 o 
  -5   2   2        0.43        6.21     17.94 o 
  -4   2   2       46.95       60.48     13.29 o 
  -3   2   2      589.37      600.39     14.50 o 
  -2   2   2      213.07      203.11      9.07 o 
  -1   2   2     1004.47      941.05     15.39 o 
   0   2   2      595.44      592.19     13.01 o 
   1   2   2     2655.63     2530.93     31.86 o 
   2   2   2      590.49      649.26     13.64 o 
   3   2   2        0.88        2.25      4.75 o 
   4   2   2       15.91       14.77      7.27 o 
   5   2   2       48.16       40.58     15.52 o 
   6   2   2      121.34      121.99     16.50 o 
  -5   3   2        7.52      -10.64     17.22 o 
  -4   3   2        0.01       -3.46     13.90 o 
  -3   3   2      204.67      219.14     14.74 o 
  -2   3   2      622.17      585.03     16.34 o 
  -1   3   2     1935.71     1858.06     20.14 o 
   0   3   2      105.02      125.75      5.85 o 
   1   3   2        9.79        4.88      3.54 o 
   2   3   2      797.99      887.84     16.34 o 
   3   3   2        7.90        5.00      5.19 o 
   4   3   2       86.45      100.99     10.67 o 
   5   3   2      163.59      180.88     14.95 o 
   6   3   2      189.02      193.40     27.02 o 
  -5   4   2       16.33        5.88     18.52 o 
  -4   4   2       59.82       52.36     20.08 o 
  -3   4   2      195.16      197.36     14.25 o 
  -2   4   2      269.91      269.69     20.25 o 
  -1   4   2        3.18        4.78      5.02 o 
   0   4   2      695.58      714.93     12.48 o 
   1   4   2      939.76      969.19     24.99 o 
   2   4   2     3727.70     4027.83     78.35 o 
   3   4   2       17.16       11.29      8.05 o 
   4   4   2       62.71      105.31     11.18 o 
   5   4   2       89.51       97.20     13.95 o 
   6   4   2       17.84       -4.20     20.60 o 
  -5   5   2        5.37      -14.80     17.65 o 
  -4   5   2       10.55       10.87     17.43 o 
  -3   5   2      262.63      260.87     19.74 o 
  -2   5   2        8.20        7.58      4.04 o 
  -1   5   2     1499.93     1433.23     68.21 o 
   0   5   2       10.72       18.52      4.05 o 
   1   5   2     1983.20     2036.35     27.56 o 
   2   5   2      235.54      248.81     11.67 o 
   3   5   2       96.39      126.33     12.54 o 
   4   5   2        3.29        0.94     10.07 o 
   5   5   2      242.45      320.77     22.15 o 
  -5   6   2       17.75       26.53     21.71 o 
  -4   6   2       33.69       33.09     19.36 o 
  -3   6   2       37.59       46.95     10.29 o 
  -2   6   2     1778.36     1723.93     34.56 o 
  -1   6   2      173.65      169.17     12.73 o 
   0   6   2       13.55       18.78      4.36 o 
   1   6   2      382.12      391.36     12.64 o 
   2   6   2     1425.10     1499.43     27.28 o 
   3   6   2       56.50       54.88     11.23 o 
   4   6   2        2.80        1.69      7.91 o 
   5   6   2        6.45        1.65     10.18 o 
  -5   7   2       93.26       60.77     24.63 o 
  -4   7   2      200.37      166.45     28.40 o 
  -3   7   2        8.92        7.72      8.10 o 
  -2   7   2        0.07        5.52      8.06 o 
  -1   7   2      131.11      134.83     17.00 o 
   0   7   2       36.89       35.31      5.45 o 
   1   7   2       18.71       36.55      6.54 o 
   2   7   2      821.25      775.03     36.22 o 
   3   7   2      205.69      218.40     16.17 o 
   4   7   2       48.96       46.80     10.91 o 
   5   7   2       15.37        5.92     10.58 o 
  -5   8   2        1.32        9.96     21.24 o 
  -4   8   2        1.61       -8.57     16.98 o 
  -3   8   2       32.62       56.65     20.66 o 
  -2   8   2       41.81       27.27     10.57 o 
  -1   8   2     2857.02     2724.05     47.91 o 
   0   8   2      409.63      384.38     18.63 o 
   1   8   2      431.14      404.58     14.45 o 
   2   8   2        3.15        7.45      6.08 o 
   3   8   2       15.53       12.24      7.77 o 
   4   8   2      168.33      190.41     17.40 o 
   5   8   2       31.29       33.89     14.38 o 
  -4   9   2        3.60       19.51     19.03 o 
  -3   9   2       56.53       31.27     19.32 o 
  -2   9   2       44.93       59.62     20.76 o 
  -1   9   2       47.91       30.85     12.77 o 
   0   9   2       29.86       40.89     10.79 o 
   1   9   2      161.79      172.03     16.17 o 
   2   9   2        0.28        9.12      6.31 o 
   3   9   2        6.84        4.64      7.51 o 
   4   9   2       14.63       13.59      9.35 o 
   5   9   2       41.55       45.44     13.50 o 
  -4  10   2      126.29      101.13     26.90 o 
  -3  10   2       52.44      100.98     24.67 o 
  -2  10   2        8.90        2.10      9.78 o 
  -1  10   2      118.26       94.41     15.13 o 
   0  10   2      341.21      331.39     20.47 o 
   1  10   2      121.39      126.40     11.83 o 
   2  10   2      624.76      559.65     25.22 o 
   3  10   2       84.42      104.08     14.69 o 
   4  10   2        4.62        6.24      9.22 o 
   5  10   2       15.32       21.25     15.04 o 
  -4  11   2        5.77       -9.56     18.93 o 
  -3  11   2        7.09       -6.47     15.44 o 
  -2  11   2       46.89       70.55     14.45 o 
  -1  11   2     1111.78     1073.31     36.15 o 
   0  11   2      350.86      327.03     33.84 o 
   1  11   2       32.72       13.26     11.89 o 
   2  11   2        0.27        3.14      6.60 o 
   3  11   2        0.36       -0.18      7.14 o 
   4  11   2       23.69       28.70     12.50 o 
   5  11   2        1.16       10.04     14.52 o 
  -3  12   2       68.74       87.45     25.74 o 
  -2  12   2        3.10       14.36     10.79 o 
  -1  12   2      344.68      353.99     27.90 o 
   0  12   2        2.06        6.40     11.31 o 
   1  12   2       71.98       79.43     15.46 o 
   2  12   2        3.90        9.64     11.12 o 
   3  12   2      194.68      201.32     23.08 o 
   4  12   2       43.44        7.04     14.13 o 
  -3  13   2        4.30       25.17     20.43 o 
  -2  13   2      118.79      145.72     19.21 o 
  -1  13   2        1.74       11.39     10.54 o 
   0  13   2      709.82      668.67     31.62 o 
   1  13   2        4.63       -3.80     10.81 o 
   2  13   2      245.92      206.62     23.23 o 
   3  13   2       79.34       81.48     18.03 o 
   4  13   2        4.15      -11.84     12.33 o 
  -3  14   2        0.50        6.15     18.09 o 
  -2  14   2        3.37       24.88     25.62 o 
  -1  14   2       15.24       23.14     11.95 o 
   0  14   2      100.84      118.71     18.17 o 
   1  14   2       10.45       19.22     17.34 o 
   2  14   2       26.27       13.58     16.61 o 
   3  14   2       82.33      104.82     19.90 o 
   4  14   2        0.00       -8.90     11.75 o 
  -2  15   2        8.14       -9.27     16.92 o 
  -1  15   2       16.10       36.00     21.20 o 
   0  15   2       26.51       23.83     13.31 o 
   1  15   2       48.52       45.30     13.94 o 
   2  15   2        5.12       -8.17     12.74 o 
   3  15   2       63.92       75.82     18.11 o 
  -1  16   2        2.06       22.26     32.91 o 
   0  16   2       92.70       96.23     18.26 o 
   1  16   2      127.52      139.86     21.69 o 
   2  16   2       16.38        5.80     14.01 o 
   3  16   2       72.23       63.87     26.87 o 
   0  17   2       64.92       68.45     24.36 o 
   1  17   2        1.65        6.28     12.54 o 
   2  17   2       26.38       18.68     18.69 o 
  -2 -15   3        6.87       14.80     14.25 o 
  -1 -15   3        3.40       14.73     11.66 o 
   0 -15   3        2.88       19.54     12.49 o 
   1 -15   3       20.28       34.32     14.14 o 
  -3 -14   3        5.92       -7.26     14.66 o 
  -2 -14   3       10.08       13.19     12.74 o 
  -1 -14   3       55.03       59.98     15.66 o 
   0 -14   3      200.91      184.83     22.66 o 
   1 -14   3        6.98       31.69     16.84 o 
   2 -14   3       19.78       61.00     23.31 o 
  -3 -13   3      161.09      176.39     23.99 o 
  -2 -13   3       78.44       76.37     13.54 o 
  -1 -13   3      145.81      174.99     20.76 o 
   0 -13   3       33.01       45.06     14.37 o 
   1 -13   3       50.82       62.02     14.76 o 
   2 -13   3       16.95       43.49     18.73 o 
  -4 -12   3        9.60       19.02     14.17 o 
  -3 -12   3       51.67       49.31     15.20 o 
  -2 -12   3       38.40       35.58     10.96 o 
  -1 -12   3        3.11       12.57      8.40 o 
   0 -12   3      133.90      124.04     17.88 o 
   1 -12   3      225.75      248.16     23.50 o 
   2 -12   3       27.64       28.00     13.52 o 
   3 -12   3       83.01       93.80     25.87 o 
  -4 -11   3       47.23       71.22     17.82 o 
  -3 -11   3        8.92        0.21     10.47 o 
  -2 -11   3        2.18       10.83     11.35 o 
  -1 -11   3        9.34       28.56     15.35 o 
   0 -11   3      286.37      301.24     22.68 o 
   1 -11   3       50.01       50.85     13.63 o 
   2 -11   3       18.70       37.62     12.63 o 
   3 -11   3        1.77        4.56     15.38 o 
  -4 -10   3        2.46        3.96     12.21 o 
  -3 -10   3      145.32      142.10     20.01 o 
  -2 -10   3      386.43      373.83     23.28 o 
  -1 -10   3       33.16       29.42      9.16 o 
   0 -10   3       21.32       25.17      8.13 o 
   1 -10   3        1.64        0.35      9.40 o 
   2 -10   3       26.47       43.50     12.72 o 
   3 -10   3      142.95      126.94     26.79 o 
  -5  -9   3       23.77       14.57     19.34 o 
  -4  -9   3       35.92       32.01     14.30 o 
  -3  -9   3       14.66       22.64     29.91 o 
  -2  -9   3       74.92       65.13     14.43 o 
  -1  -9   3       15.47       12.39      8.34 o 
   0  -9   3      278.70      259.84     14.34 o 
   1  -9   3      469.18      460.01     23.13 o 
   2  -9   3        1.31        1.48      8.80 o 
   3  -9   3       11.54        8.54     14.04 o 
   4  -9   3        0.65        4.32     15.64 o 
  -5  -8   3       33.32       23.52     18.86 o 
  -4  -8   3       42.26       27.34     14.12 o 
  -3  -8   3       13.37       26.01     12.41 o 
  -2  -8   3      228.30      205.17     19.77 o 
  -1  -8   3       47.76       62.06      9.55 o 
   0  -8   3        0.07       -1.84      6.63 o 
   1  -8   3        8.37        8.87      6.05 o 
   2  -8   3        8.52        3.12      9.44 o 
   3  -8   3       40.82       63.17     13.11 o 
   4  -8   3       28.36       30.28     19.01 o 
  -5  -7   3       18.84      -12.93     16.30 o 
  -4  -7   3        2.82       -0.33      9.49 o 
  -3  -7   3       27.41       38.34     11.98 o 
  -2  -7   3        4.19        0.53      8.60 o 
  -1  -7   3        0.63       -5.28      8.36 o 
   0  -7   3      362.16      361.95     14.02 o 
   1  -7   3      385.54      388.17     17.35 o 
   2  -7   3      149.69      191.45     18.04 o 
   3  -7   3       86.51      105.39     27.18 o 
   4  -7   3      116.50       75.51     22.91 o 
  -5  -6   3        4.63       -6.51     15.71 o 
  -4  -6   3       89.69       99.22     16.59 o 
  -3  -6   3      736.98      728.27     40.00 o 
  -2  -6   3      164.46      153.00     15.99 o 
  -1  -6   3      524.08      509.94     19.86 o 
   0  -6   3      284.86      265.33     11.75 o 
   1  -6   3     1995.44     1983.36     29.92 o 
   2  -6   3       48.82       68.95      7.52 o 
   3  -6   3        4.12       13.29     14.79 o 
   4  -6   3        1.21       10.86     15.09 o 
  -5  -5   3       29.20       17.39     18.39 o 
  -4  -5   3       18.41       39.55     12.78 o 
  -3  -5   3      153.97      166.56     17.70 o 
  -2  -5   3     1616.40     1464.35     33.96 o 
  -1  -5   3      621.17      580.93     19.96 o 
   0  -5   3       37.67       46.90      9.64 o 
   1  -5   3      148.86      151.43     13.79 o 
   2  -5   3      133.04      143.05      9.79 o 
   3  -5   3       33.20       39.46     10.76 o 
   4  -5   3       13.93       25.88     13.45 o 
  -5  -4   3       59.25       80.91     23.26 o 
  -4  -4   3      364.28      389.47     22.60 o 
  -3  -4   3      887.83      857.70     28.47 o 
  -2  -4   3       25.02       17.96      8.15 o 
  -1  -4   3      118.94      136.20     11.87 o 
   0  -4   3      121.08      152.39      8.74 o 
   1  -4   3      266.89      279.09     10.30 o 
   2  -4   3        2.23       10.38      5.14 o 
   3  -4   3        0.43       -6.70      5.23 o 
   4  -4   3        0.35        6.05     10.05 o 
  -5  -3   3       41.27       39.42     19.12 o 
  -4  -3   3      154.77      171.18     18.19 o 
  -3  -3   3     1394.69     1382.41     34.15 o 
  -2  -3   3      161.80      166.13     16.95 o 
  -1  -3   3      223.63      227.67     11.99 o 
   0  -3   3      277.95      296.48      9.96 o 
   1  -3   3       20.45       11.40      5.71 o 
   2  -3   3      962.17      909.03     17.72 o 
   3  -3   3       18.95       21.35     12.02 o 
   4  -3   3       11.15       25.66     10.85 o 
   5  -3   3       62.37       59.21     21.48 o 
  -5  -2   3       15.31       31.85     19.02 o 
  -4  -2   3       67.11       78.35     13.93 o 
  -3  -2   3        4.90        6.07      8.72 o 
  -2  -2   3      146.97      115.65     11.29 o 
  -1  -2   3     1935.02     1928.49     31.93 o 
   0  -2   3       35.67       32.97      4.64 o 
   1  -2   3     2405.81     2414.26     27.14 o 
   2  -2   3      111.46      127.99      8.38 o 
   3  -2   3        0.07       -0.44      5.39 o 
   4  -2   3      166.48      158.74     13.50 o 
   5  -2   3       83.64      121.60     19.57 o 
  -5  -1   3       47.94       63.12     21.26 o 
  -4  -1   3      493.35      514.75     36.89 o 
  -3  -1   3       35.09       24.71      9.73 o 
  -2  -1   3       19.90        8.83      5.78 o 
  -1  -1   3      596.50      635.68     15.81 o 
   0  -1   3     1220.37     1210.28     16.06 o 
   1  -1   3    11445.37    11574.83    101.90 o 
   2  -1   3     1547.48     1469.14     22.34 o 
   3  -1   3      101.90      102.20      8.36 o 
   4  -1   3       26.49       39.59      8.82 o 
   5  -1   3        9.37        5.48      9.57 o 
  -5   0   3       71.62       78.82     24.07 o 
  -4   0   3       62.58        7.13     16.11 o 
  -3   0   3       62.74       40.22     15.11 o 
  -2   0   3      291.10      286.69     12.27 o 
  -1   0   3     2953.82     2900.43     52.82 o 
   0   0   3      135.82      120.53      8.03 o 
   1   0   3     1901.94     1941.97     29.69 o 
   2   0   3     1365.35     1498.93     22.90 o 
   3   0   3       22.04       23.74      6.15 o 
   4   0   3        0.16       -0.15      5.27 o 
   5   0   3       17.18        8.56      6.84 o 
  -5   1   3      118.05       98.41     45.92 o 
  -4   1   3       20.17        5.66      9.32 o 
  -3   1   3        0.08       -7.99      5.32 o 
  -2   1   3      872.46      835.85     18.11 o 
  -1   1   3     3947.09     3964.60    109.99 o 
   0   1   3     1024.34      948.14     16.87 o 
   1   1   3       53.16       61.72      9.59 o 
   2   1   3       11.56       18.82      4.62 o 
   3   1   3       10.07        9.94      5.49 o 
   4   1   3       14.16       13.30      6.55 o 
   5   1   3       25.78       37.73     10.01 o 
  -5   2   3       52.99       31.24     21.36 o 
  -4   2   3       35.34       28.25     11.32 o 
  -3   2   3       97.67      122.62      8.36 o 
  -2   2   3     2620.37     2542.50     25.14 o 
  -1   2   3     2391.93     2326.59     31.61 o 
   0   2   3     1589.31     1573.11     15.23 o 
   1   2   3       15.78       22.30      4.03 o 
   2   2   3     2901.21     2931.51     42.23 o 
   3   2   3      771.99      849.64     18.50 o 
   4   2   3       16.21       12.36      7.22 o 
   5   2   3       42.85       27.74     14.66 o 
   6   2   3      122.03       98.77     27.42 o 
  -5   3   3      158.30      164.75     29.86 o 
  -4   3   3       81.96       73.11     21.69 o 
  -3   3   3        0.46       -2.47      5.51 o 
  -2   3   3      169.97      171.66      9.41 o 
  -1   3   3     1863.94     1683.22     26.11 o 
   0   3   3     2402.15     2398.48     24.97 o 
   1   3   3       84.52       87.74      5.71 o 
   2   3   3      431.44      413.62     14.01 o 
   3   3   3        0.53       -4.49      4.56 o 
   4   3   3        8.84        7.48      6.47 o 
   5   3   3      125.19      148.32     17.64 o 
   6   3   3       19.78       24.33     20.19 o 
  -5   4   3        6.99       11.38     18.75 o 
  -4   4   3       31.90       35.30     18.72 o 
  -3   4   3      486.66      490.25     18.24 o 
  -2   4   3       64.86       66.14      5.90 o 
  -1   4   3      109.34      115.56      6.88 o 
   0   4   3       43.52       51.58      5.27 o 
   1   4   3       87.10      111.36      6.83 o 
   2   4   3      258.21      291.37     10.34 o 
   3   4   3       54.82       62.68      7.90 o 
   4   4   3       33.79       26.85      7.76 o 
   5   4   3      160.20      170.26     14.84 o 
  -5   5   3       28.06       19.47     21.98 o 
  -4   5   3       31.05       27.90     18.54 o 
  -3   5   3        0.40        4.88     15.89 o 
  -2   5   3     1626.15     1523.21     21.24 o 
  -1   5   3     1583.99     1620.46     19.25 o 
   0   5   3       66.19      100.44      6.86 o 
   1   5   3      302.13      273.38     13.17 o 
   2   5   3     1220.58     1269.37     21.01 o 
   3   5   3      793.22      933.81     21.09 o 
   4   5   3        2.60       -5.17      7.50 o 
   5   5   3      108.34      133.69     15.68 o 
  -5   6   3      558.53      560.12     45.44 o 
  -4   6   3      350.94      344.21     38.33 o 
  -3   6   3        5.72       -1.41     16.15 o 
  -2   6   3      163.21      161.95     15.69 o 
  -1   6   3       24.79       43.85      8.27 o 
   0   6   3     1445.59     1464.07     21.11 o 
   1   6   3      296.15      324.34     14.19 o 
   2   6   3      173.43      183.21     12.11 o 
   3   6   3      258.04      278.47     17.81 o 
   4   6   3       15.23        8.53      8.29 o 
   5   6   3      119.35      133.62     16.33 o 
  -5   7   3       19.57       11.34     22.52 o 
  -4   7   3        0.33        1.65     18.14 o 
  -3   7   3       65.32       61.11     20.68 o 
  -2   7   3      226.58      213.68     14.85 o 
  -1   7   3      213.26      190.19     21.11 o 
   0   7   3      403.07      419.84     11.91 o 
   1   7   3      235.64      221.02     11.09 o 
   2   7   3       42.07       37.86      7.76 o 
   3   7   3      446.86      483.47     19.05 o 
   4   7   3        9.14        4.13      7.68 o 
   5   7   3       17.69       17.67     22.89 o 
  -5   8   3       52.17       42.96     24.57 o 
  -4   8   3      159.23      160.90     30.17 o 
  -3   8   3        0.06       13.92     16.14 o 
  -2   8   3      324.77      280.99     17.56 o 
  -1   8   3        3.96       -2.71      7.90 o 
   0   8   3      339.47      317.15     11.20 o 
   1   8   3      282.83      294.01     12.84 o 
   2   8   3      234.17      235.14     13.32 o 
   3   8   3       60.11       57.30     10.46 o 
   4   8   3       62.08       54.80     11.67 o 
   5   8   3        8.64        1.41     10.28 o 
  -4   9   3        0.58       -6.47     17.87 o 
  -3   9   3       20.05       27.67     18.75 o 
  -2   9   3        5.99       -6.84     10.88 o 
  -1   9   3       48.62       83.03     17.35 o 
   0   9   3       35.10       35.77      6.42 o 
   1   9   3        9.60       19.44     12.29 o 
   2   9   3      437.09      429.59     19.71 o 
   3   9   3      362.10      367.94     20.67 o 
   4   9   3       70.45       58.80     11.80 o 
   5   9   3       54.52       46.94     14.12 o 
  -4  10   3       48.21       73.85     24.95 o 
  -3  10   3       31.82       20.83     19.34 o 
  -2  10   3       97.50      111.24     15.52 o 
  -1  10   3      846.82      890.17     30.66 o 
   0  10   3      659.50      604.54     37.51 o 
   1  10   3       60.16       62.17      9.31 o 
   2  10   3      185.05      179.05     15.17 o 
   3  10   3      145.89      179.20     19.32 o 
   4  10   3       70.80       57.83     12.51 o 
   5  10   3       30.55       20.53     16.23 o 
  -4  11   3      363.07      300.79     41.03 o 
  -3  11   3       92.67      139.82     27.86 o 
  -2  11   3       31.81       53.29     12.74 o 
  -1  11   3      176.29      170.66     18.80 o 
   0  11   3       44.87       50.75     14.50 o 
   1  11   3      980.26      882.35     23.50 o 
   2  11   3       56.76       63.61     10.32 o 
   3  11   3        1.38        6.06      8.70 o 
   4  11   3       51.35       38.76     14.75 o 
   5  11   3        0.13       -2.57      9.75 o 
  -3  12   3        4.09       -8.97     16.69 o 
  -2  12   3        1.38       13.17     11.14 o 
  -1  12   3       60.09       65.49     13.85 o 
   0  12   3       17.37       -1.15     10.46 o 
   1  12   3        1.75       -5.89     10.01 o 
   2  12   3       43.13       49.23     10.00 o 
   3  12   3        3.08       10.67      8.88 o 
   4  12   3        8.62       -0.48      9.72 o 
  -3  13   3        2.76       20.43     20.20 o 
  -2  13   3        0.54       15.30     17.66 o 
  -1  13   3       25.82       25.18     12.47 o 
   0  13   3        2.77        0.84     13.42 o 
   1  13   3        4.79       -3.65     10.03 o 
   2  13   3        4.17        4.24     11.33 o 
   3  13   3      108.02      124.56     15.69 o 
   4  13   3       91.64       84.76     20.10 o 
  -3  14   3       66.67       41.70     23.08 o 
  -2  14   3       20.97       51.37     22.05 o 
  -1  14   3        0.99       14.72     23.87 o 
   0  14   3        3.45        1.33     11.18 o 
   1  14   3      109.77      116.65     22.18 o 
   2  14   3        6.12       10.10     11.44 o 
   3  14   3       63.89      104.95     19.98 o 
   4  14   3       29.22       40.95     17.77 o 
  -2  15   3        5.95        4.63     17.53 o 
  -1  15   3        6.09       22.30     12.58 o 
   0  15   3      116.75      155.61     21.45 o 
   1  15   3       34.54       39.74     14.41 o 
   2  15   3       10.85       37.19     13.51 o 
   3  15   3        8.29       15.71     32.33 o 
  -2  16   3        7.32       15.98     19.03 o 
  -1  16   3       35.82       57.31     24.40 o 
   0  16   3       21.27       34.91     14.38 o 
   1  16   3       16.26       15.18     13.63 o 
   2  16   3       30.77       60.65     17.29 o 
   3  16   3       62.28       98.63     20.49 o 
  -1  17   3        0.88       47.32     40.78 o 
   0  17   3       24.16       27.55     13.74 o 
   1  17   3       22.80       32.52     22.43 o 
   2  17   3        0.28       25.50     14.51 o 
  -1 -15   4       23.71       26.23     19.92 o 
   0 -15   4        8.94        3.54     26.62 o 
  -2 -14   4       10.09       12.59     12.12 o 
  -1 -14   4       21.16       16.76     12.08 o 
   0 -14   4        3.39        8.40     11.54 o 
   1 -14   4       17.71       64.03     23.65 o 
  -3 -13   4       44.68       14.96     17.53 o 
  -2 -13   4      124.45      128.05     15.69 o 
  -1 -13   4        1.58       15.28     11.44 o 
   0 -13   4       19.07       11.63     11.24 o 
   1 -13   4        0.05        9.31      9.64 o 
   2 -13   4        1.80        2.42     17.61 o 
  -3 -12   4        4.19        0.60     13.51 o 
  -2 -12   4       43.00       33.71     10.60 o 
  -1 -12   4       36.95       34.31      9.94 o 
   0 -12   4       23.94       22.99     11.19 o 
   1 -12   4       26.90       25.56     11.80 o 
   2 -12   4       44.98       45.74     21.98 o 
   3 -12   4        0.40       28.29     19.33 o 
  -4 -11   4       70.17       70.78     17.44 o 
  -3 -11   4      478.96      530.41     37.13 o 
  -2 -11   4        6.44        8.41      8.80 o 
  -1 -11   4      101.85      102.86     12.64 o 
   0 -11   4        7.67        9.01     10.41 o 
   1 -11   4      256.04      294.11     24.72 o 
   2 -11   4       70.53      118.81     27.05 o 
   3 -11   4        3.32       28.74     18.23 o 
  -4 -10   4       10.03       28.18     21.27 o 
  -3 -10   4        5.61       23.90     12.74 o 
  -2 -10   4      201.68      204.61     24.86 o 
  -1 -10   4       97.65      104.19     12.45 o 
   0 -10   4        4.40        5.51      7.07 o 
   1 -10   4       37.95       64.09     12.85 o 
   2 -10   4       33.94       49.90     13.07 o 
   3 -10   4       19.62       33.76     18.74 o 
   4 -10   4        0.63       44.19     21.42 o 
  -4  -9   4        1.05       -8.32     10.94 o 
  -3  -9   4       11.21       11.99     15.59 o 
  -2  -9   4      469.43      408.49     23.31 o 
  -1  -9   4       39.86       19.22      9.09 o 
   0  -9   4       76.69       78.78     10.69 o 
   1  -9   4        3.20       -4.15      8.14 o 
   2  -9   4      330.07      310.27     21.21 o 
   3  -9   4       35.32       33.81     17.52 o 
   4  -9   4        8.35       25.89     17.24 o 
  -5  -8   4      135.45      116.04     29.52 o 
  -4  -8   4        4.77       13.20     11.63 o 
  -3  -8   4      313.99      315.64     37.77 o 
  -2  -8   4        5.19       -7.74      8.45 o 
  -1  -8   4       95.51       87.49     11.29 o 
   0  -8   4      392.08      403.79     16.11 o 
   1  -8   4       89.05      112.75     16.64 o 
   2  -8   4       59.95       57.12     12.10 o 
   3  -8   4        2.78       27.71     16.82 o 
   4  -8   4       13.25       -6.51     16.39 o 
  -5  -7   4       27.59       16.41     18.36 o 
  -4  -7   4       18.37       20.08     13.39 o 
  -3  -7   4       52.73       52.73     13.13 o 
  -2  -7   4        0.81        6.18      9.60 o 
  -1  -7   4       55.90       46.95      9.19 o 
   0  -7   4      228.53      227.94     13.29 o 
   1  -7   4      879.39      894.00     21.02 o 
   2  -7   4      269.02      241.96     18.45 o 
   3  -7   4       26.39       14.84     15.77 o 
   4  -7   4       71.03       73.56     22.05 o 
  -5  -6   4       21.04       38.78     21.13 o 
  -4  -6   4        2.60       29.91     13.17 o 
  -3  -6   4     1174.71     1082.86     34.76 o 
  -2  -6   4     2257.80     2053.90     44.74 o 
  -1  -6   4      115.40      112.60     10.86 o 
   0  -6   4      141.76      143.50     10.67 o 
   1  -6   4       32.64       48.38      8.38 o 
   2  -6   4      281.60      288.47     12.74 o 
   3  -6   4       44.72       55.35     19.48 o 
   4  -6   4        1.20        2.73     15.64 o 
  -5  -5   4      155.76      162.09     30.64 o 
  -4  -5   4       11.07       20.21     11.47 o 
  -3  -5   4        4.24       -1.54     16.44 o 
  -2  -5   4      238.79      262.87     17.78 o 
  -1  -5   4      220.37      209.46     11.78 o 
   0  -5   4      510.87      499.91     14.40 o 
   1  -5   4       30.77       37.16      6.31 o 
   2  -5   4       73.24       94.24     10.58 o 
   3  -5   4       76.52       89.49     13.14 o 
   4  -5   4       41.94       21.98     18.08 o 
  -5  -4   4        0.16       -7.16     15.69 o 
  -4  -4   4      133.84      152.51     18.05 o 
  -3  -4   4      196.89      193.20     18.56 o 
  -2  -4   4      171.95      188.18     15.95 o 
  -1  -4   4     1023.11      989.93     20.20 o 
   0  -4   4       80.13       80.25      7.49 o 
   1  -4   4      344.72      316.13     21.21 o 
   2  -4   4      276.47      269.61     11.42 o 
   3  -4   4       78.29      102.77     10.12 o 
   4  -4   4        3.40        1.87     12.35 o 
   5  -4   4       11.71       15.30     18.96 o 
  -5  -3   4       34.08       11.51     16.75 o 
  -4  -3   4      538.81      580.99     40.72 o 
  -3  -3   4      862.14      873.78     27.97 o 
  -2  -3   4     2008.97     1897.87     36.94 o 
  -1  -3   4      671.39      606.03     15.16 o 
   0  -3   4      370.59      347.65     10.83 o 
   1  -3   4     1850.76     1980.62     26.14 o 
   2  -3   4     2224.06     2170.54     29.98 o 
   3  -3   4      131.34      137.38     11.21 o 
   4  -3   4       22.39       24.14     14.72 o 
   5  -3   4       90.23       91.86     24.61 o 
  -5  -2   4      256.65      220.40     32.77 o 
  -4  -2   4       51.68       72.08     20.02 o 
  -3  -2   4        4.26        6.52      8.60 o 
  -2  -2   4        8.07       16.27      6.92 o 
  -1  -2   4      268.21      237.38     10.24 o 
   0  -2   4        5.58        0.70      3.71 o 
   1  -2   4      447.04      434.15     11.72 o 
   2  -2   4     5399.33     5364.30     58.56 o 
   3  -2   4      297.42      278.24     12.92 o 
   4  -2   4        5.77        1.60      7.13 o 
   5  -2   4        0.01       15.86     17.19 o 
  -5  -1   4       22.68       13.42     12.31 o 
  -4  -1   4      183.60      200.52     29.24 o 
  -3  -1   4        0.18        2.99      7.71 o 
  -2  -1   4     1082.68     1117.85     24.32 o 
  -1  -1   4      649.10      637.10     13.84 o 
   0  -1   4      511.35      496.44     10.77 o 
   1  -1   4       41.97       49.92      7.11 o 
   2  -1   4     1750.73     1733.18     24.78 o 
   3  -1   4       17.91       18.14      6.62 o 
   4  -1   4       82.20       83.64     10.61 o 
   5  -1   4        0.62       17.36     12.39 o 
  -5   0   4      135.81       79.18     17.07 o 
  -4   0   4      311.38      307.60     30.62 o 
  -3   0   4      379.68      353.46     30.89 o 
  -2   0   4     2351.30     2260.62     34.89 o 
  -1   0   4     1064.60      997.13     15.91 o 
   0   0   4      434.51      401.91      9.26 o 
   1   0   4     2092.41     2114.71     48.97 o 
   2   0   4     2466.82     2443.60     25.68 o 
   3   0   4       99.50      100.43      8.14 o 
   4   0   4        2.49       -4.59      5.22 o 
   5   0   4        4.81       -0.05      8.75 o 
  -5   1   4      203.50      243.09     25.00 o 
  -4   1   4      109.22      124.58     16.69 o 
  -3   1   4        3.53        2.36      8.28 o 
  -2   1   4     3128.27     3243.21     42.76 o 
  -1   1   4      740.13      811.90     16.39 o 
   0   1   4      613.62      583.37     10.82 o 
   1   1   4       17.32       18.42      5.46 o 
   2   1   4      216.93      200.25      9.07 o 
   3   1   4      281.76      277.40     12.58 o 
   4   1   4        0.17        1.78      5.39 o 
   5   1   4       16.73       22.88      8.73 o 
  -5   2   4        0.17       11.18     19.92 o 
  -4   2   4       19.29       47.23     27.51 o 
  -3   2   4        9.61        6.78      8.82 o 
  -2   2   4      916.08      905.98     13.30 o 
  -1   2   4     1130.19     1078.03     17.90 o 
   0   2   4     1953.78     1931.60     21.79 o 
   1   2   4      132.97      132.71      8.51 o 
   2   2   4       16.68       22.96      5.02 o 
   3   2   4     1151.97     1140.34     21.30 o 
   4   2   4       51.82       50.09      8.43 o 
   5   2   4        0.77       -5.58      7.97 o 
  -5   3   4        7.05        0.10     17.13 o 
  -4   3   4      255.90      303.41     36.49 o 
  -3   3   4      137.15      154.05     23.53 o 
  -2   3   4       36.52       41.40      7.86 o 
  -1   3   4      131.50      149.70      9.93 o 
   0   3   4      808.95      752.53     11.15 o 
   1   3   4      189.96      183.73      7.41 o 
   2   3   4       85.99       91.71      7.12 o 
   3   3   4      382.12      406.63     13.82 o 
   4   3   4       61.96       63.99      9.16 o 
   5   3   4        9.44        4.95      7.32 o 
  -5   4   4       40.27       26.32     20.60 o 
  -4   4   4       13.77       30.02     18.28 o 
  -3   4   4        4.40       -7.60      8.58 o 
  -2   4   4      301.01      303.08      9.00 o 
  -1   4   4      188.92      188.03     11.43 o 
   0   4   4     1887.01     1902.85     23.14 o 
   1   4   4       98.18      102.91      6.64 o 
   2   4   4      396.04      389.21     11.44 o 
   3   4   4      534.34      562.81     16.16 o 
   4   4   4        6.79       15.97      6.84 o 
   5   4   4        7.57        3.78      7.69 o 
  -5   5   4       20.87       26.96     22.63 o 
  -4   5   4       90.75      107.03     25.20 o 
  -3   5   4      415.14      420.38     18.98 o 
  -2   5   4      243.32      249.41      9.02 o 
  -1   5   4     4038.54     3912.97     38.34 o 
   0   5   4     1944.75     1997.42     26.45 o 
   1   5   4       72.62       69.51      8.44 o 
   2   5   4        2.34        7.37      4.30 o 
   3   5   4     1208.64     1309.74     24.85 o 
   4   5   4      359.07      411.04     26.14 o 
   5   5   4        0.24       -2.48      8.14 o 
  -5   6   4      120.39       88.01     28.40 o 
  -4   6   4      781.52      738.57     46.83 o 
  -3   6   4      437.04      405.76     34.62 o 
  -2   6   4        0.97        3.17      3.93 o 
  -1   6   4     1272.78     1343.51     18.65 o 
   0   6   4      876.38      870.41     16.39 o 
   1   6   4      130.00      137.31      9.68 o 
   2   6   4        0.41       -1.20      5.54 o 
   3   6   4       49.22       53.58      8.46 o 
   4   6   4      136.48      162.37     15.20 o 
   5   6   4       50.31       51.25     11.87 o 
  -5   7   4       14.89       -2.80     21.54 o 
  -4   7   4       56.27       57.49     23.25 o 
  -3   7   4        0.24       -3.98     16.03 o 
  -2   7   4       16.36        7.11      9.44 o 
  -1   7   4        2.56       10.75      7.59 o 
   0   7   4     3142.94     3252.03     40.00 o 
   1   7   4      180.89      207.71     11.67 o 
   2   7   4      247.65      253.73     17.62 o 
   3   7   4       45.85       46.09     14.86 o 
   4   7   4       16.42       21.77      9.02 o 
   5   7   4       66.44       75.72     18.88 o 
  -5   8   4        0.04      -12.20     19.78 o 
  -4   8   4        0.41        0.59     18.04 o 
  -3   8   4       21.68       20.68     17.34 o 
  -2   8   4       25.18       25.77      9.02 o 
  -1   8   4      206.27      222.10     16.73 o 
   0   8   4      356.45      333.01     11.82 o 
   1   8   4       42.10       50.16      8.33 o 
   2   8   4       27.15       38.02      8.20 o 
   3   8   4       29.61       28.20      8.63 o 
   4   8   4       51.42       60.85     11.85 o 
   5   8   4        4.66        3.77     16.15 o 
  -4   9   4        0.47       29.64     21.30 o 
  -3   9   4      531.19      525.29     39.96 o 
  -2   9   4       38.26       58.31     11.60 o 
  -1   9   4       14.23       -0.87      9.20 o 
   0   9   4       56.84       68.96      7.81 o 
   1   9   4       33.68       40.64      7.73 o 
   2   9   4      225.42      232.33     15.76 o 
   3   9   4      293.37      301.61     25.16 o 
   4   9   4      126.92      136.84     15.58 o 
   5   9   4        1.28       -8.54      9.06 o 
  -4  10   4       15.24       13.17     21.09 o 
  -3  10   4        0.13      -19.86     14.99 o 
  -2  10   4      103.95      121.57     34.74 o 
  -1  10   4      338.99      377.10     22.45 o 
   0  10   4     1449.50     1380.21     25.43 o 
   1  10   4      609.89      573.89     18.69 o 
   2  10   4        1.18      -11.53      6.26 o 
   3  10   4       46.75       44.42     12.19 o 
   4  10   4       38.54       44.81     11.80 o 
   5  10   4       37.91       27.16     11.52 o 
  -4  11   4       73.95       47.34     23.13 o 
  -3  11   4       82.63       83.54     24.21 o 
  -2  11   4      232.94      233.68     32.55 o 
  -1  11   4      205.62      247.47     21.50 o 
   0  11   4      941.42      869.22     30.85 o 
   1  11   4      109.95      120.75     12.26 o 
   2  11   4        8.53       14.17      7.57 o 
   3  11   4       11.00        2.45      7.94 o 
   4  11   4       27.95       -1.56     17.12 o 
   5  11   4       28.12       20.40     14.88 o 
  -3  12   4       47.67       47.91     22.81 o 
  -2  12   4       12.70       25.67     18.47 o 
  -1  12   4      196.46      222.86     20.81 o 
   0  12   4        1.57       -4.79      9.70 o 
   1  12   4      484.28      436.30     17.39 o 
   2  12   4       17.58       15.05      8.32 o 
   3  12   4      154.76      155.80     16.59 o 
   4  12   4      100.77       87.05     14.61 o 
  -3  13   4        5.57       17.31     19.70 o 
  -2  13   4        4.48       -8.94     16.46 o 
  -1  13   4       16.64        9.49     11.04 o 
   0  13   4       44.04       64.32     15.50 o 
   1  13   4      279.82      283.27     24.61 o 
   2  13   4        7.83        5.49      7.82 o 
   3  13   4        1.43        4.94      9.41 o 
   4  13   4       79.46       63.26     13.61 o 
  -3  14   4       13.55        9.90     21.92 o 
  -2  14   4      184.27      182.88     33.37 o 
  -1  14   4       11.64       12.05     11.36 o 
   0  14   4        0.30       19.09     12.88 o 
   1  14   4       43.98       23.04     13.95 o 
   2  14   4        6.76       -4.89     10.07 o 
   3  14   4        0.05       10.96      9.70 o 
   4  14   4       12.34        5.42     10.72 o 
  -2  15   4       18.88       47.91     23.45 o 
  -1  15   4       27.11       50.39     22.71 o 
   0  15   4        0.55       11.70     11.50 o 
   1  15   4       84.70       80.76     17.90 o 
   2  15   4       98.45       68.28     23.50 o 
   3  15   4       31.48       41.23     17.02 o 
  -2  16   4        3.24       32.72     22.41 o 
  -1  16   4       56.55       78.51     24.70 o 
   0  16   4       49.10       49.41     18.59 o 
   1  16   4       65.44       93.36     18.60 o 
   2  16   4        7.46       14.66     13.57 o 
   3  16   4        4.82       17.33     13.92 o 
  -1  17   4       36.23       30.00     21.20 o 
   0  17   4       43.27       16.31     14.94 o 
   1  17   4        0.10       20.32     16.64 o 
   2  17   4        0.88       23.70     14.08 o 
  -2 -14   5      117.31      133.02     30.16 o 
  -1 -14   5       42.05       77.30     24.05 o 
   0 -14   5      130.86      112.59     18.22 o 
   1 -14   5       23.13       48.38     24.72 o 
  -3 -13   5        0.64       -9.97     10.12 o 
  -2 -13   5        1.01      -13.07     15.71 o 
  -1 -13   5       17.63       27.48     13.04 o 
   0 -13   5       44.40       39.34     24.87 o 
   1 -13   5       60.86       46.44     21.84 o 
   2 -13   5       12.83       38.51     22.03 o 
  -3 -12   5       15.88       17.11     14.57 o 
  -2 -12   5       10.09       12.80      9.15 o 
  -1 -12   5       13.62        8.87     12.15 o 
   0 -12   5        1.79       -4.29     15.01 o 
   1 -12   5      116.45      127.69     29.03 o 
   2 -12   5        1.86        5.03     17.00 o 
  -4 -11   5        1.60       15.21     16.13 o 
  -3 -11   5        4.23       12.54     16.10 o 
  -2 -11   5      243.90      227.89     19.38 o 
  -1 -11   5      110.52      119.62     13.92 o 
   0 -11   5       10.78       14.67     10.48 o 
   1 -11   5        1.90       11.88      9.57 o 
   2 -11   5       15.57       27.42     18.67 o 
   3 -11   5       32.24       38.19     20.18 o 
  -4 -10   5       63.76       67.52     26.65 o 
  -3 -10   5        2.66       -8.34     10.87 o 
  -2 -10   5        4.77        9.75      8.19 o 
  -1 -10   5       12.35       33.83      9.08 o 
   0 -10   5       10.99       21.56      8.00 o 
   1 -10   5      152.31      177.40     19.11 o 
   2 -10   5       58.86       97.92     25.24 o 
   3 -10   5        2.06       32.35     19.97 o 
  -4  -9   5       84.82       83.57     18.06 o 
  -3  -9   5       73.85       77.88     15.67 o 
  -2  -9   5        0.32        7.19      7.94 o 
  -1  -9   5      246.76      239.58     15.82 o 
   0  -9   5        0.66        2.90      7.20 o 
   1  -9   5        2.46        4.16      9.60 o 
   2  -9   5       23.81       23.29     17.19 o 
   3  -9   5       52.47       65.67     23.06 o 
   4  -9   5        6.51        2.00     16.23 o 
  -4  -8   5       49.20       58.77     18.85 o 
  -3  -8   5       17.22       10.55     10.81 o 
  -2  -8   5      104.90      130.19     13.58 o 
  -1  -8   5       30.80       37.55      9.68 o 
   0  -8   5       71.56       62.70     14.09 o 
   1  -8   5       77.18       90.56     13.07 o 
   2  -8   5      135.46      162.14     28.34 o 
   3  -8   5        7.36       19.69     15.76 o 
   4  -8   5        6.00        4.84     17.37 o 
  -5  -7   5       30.84       36.64     22.01 o 
  -4  -7   5      110.93      161.27     40.07 o 
  -3  -7   5        2.06        5.54     10.18 o 
  -2  -7   5      285.98      274.36     16.96 o 
  -1  -7   5      264.02      269.78     15.00 o 
   0  -7   5      131.60      130.70     11.79 o 
   1  -7   5      601.36      604.91     18.30 o 
   2  -7   5      120.89      138.74     15.01 o 
   3  -7   5       82.76       50.02     19.98 o 
   4  -7   5        8.83       10.83     16.32 o 
  -5  -6   5       41.79      -19.57     17.14 o 
  -4  -6   5      144.78      126.76     21.43 o 
  -3  -6   5       61.98       66.72     13.64 o 
  -2  -6   5       69.62       76.19     11.08 o 
  -1  -6   5     1509.38     1428.61     28.41 o 
   0  -6   5      515.78      482.48     16.03 o 
   1  -6   5      124.19      112.50     10.12 o 
   2  -6   5       79.88       98.03      9.90 o 
   3  -6   5        5.84       11.73     13.67 o 
   4  -6   5       64.25       51.98     21.72 o 
  -5  -5   5        5.01      -14.37     15.59 o 
  -4  -5   5      201.30      179.73     29.26 o 
  -3  -5   5      472.94      441.77     23.71 o 
  -2  -5   5     1500.96     1374.50     28.32 o 
  -1  -5   5      949.40      875.25     20.97 o 
   0  -5   5      329.77      303.35     12.35 o 
   1  -5   5       44.08       48.91      9.67 o 
   2  -5   5      562.61      577.69     16.82 o 
   3  -5   5       87.99       63.71     19.06 o 
   4  -5   5        0.96        3.06     14.45 o 
   5  -5   5        6.96       31.81     20.58 o 
  -5  -4   5       95.53      183.19     32.99 o 
  -4  -4   5        2.12       10.43     14.48 o 
  -3  -4   5       33.87       45.78     12.02 o 
  -2  -4   5      228.44      201.98     16.88 o 
  -1  -4   5      114.40      118.11      9.91 o 
   0  -4   5      100.95      126.89      8.94 o 
   1  -4   5       35.27       37.14      6.21 o 
   2  -4   5      220.24      222.06     12.70 o 
   3  -4   5      135.98      130.05     13.98 o 
   4  -4   5        5.92        9.90     14.74 o 
   5  -4   5        1.24      -32.69     16.34 o 
  -5  -3   5       41.27       34.12     19.43 o 
  -4  -3   5       61.28       53.16     20.32 o 
  -3  -3   5      195.49      200.00     39.61 o 
  -2  -3   5        9.61        7.40      7.84 o 
  -1  -3   5     1035.43      947.57     19.97 o 
   0  -3   5      754.39      659.96     15.20 o 
   1  -3   5       53.32       58.59      6.24 o 
   2  -3   5     1125.67     1122.66     21.01 o 
   3  -3   5        3.10        2.18      6.16 o 
   4  -3   5       49.89       45.54     18.40 o 
   5  -3   5       21.62       72.14     23.80 o 
  -5  -2   5        1.37      -16.41     13.39 o 
  -4  -2   5       89.90       72.61     21.09 o 
  -3  -2   5     1360.62     1230.99     58.19 o 
  -2  -2   5       60.43       82.55     20.54 o 
  -1  -2   5        0.23        4.56      5.08 o 
   0  -2   5        0.17        0.54      7.01 o 
   1  -2   5       24.16       27.03      4.21 o 
   2  -2   5     3163.74     3153.17     37.58 o 
   3  -2   5      235.98      213.56     12.53 o 
   4  -2   5       42.90       33.01     10.41 o 
   5  -2   5        1.87      -12.66     13.29 o 
  -5  -1   5       62.97       56.97     14.15 o 
  -4  -1   5       14.59       27.58     15.14 o 
  -3  -1   5       45.38       44.59     30.00 o 
  -2  -1   5       17.14        6.54      5.43 o 
  -1  -1   5       31.74       33.64      5.66 o 
   0  -1   5     3295.58     3381.59     48.50 o 
   1  -1   5       41.75       58.63      8.10 o 
   2  -1   5     1368.80     1323.15     21.29 o 
   3  -1   5      903.36      830.56     35.47 o 
   4  -1   5        5.62        6.49      8.64 o 
   5  -1   5       12.42       14.01     26.50 o 
  -5   0   5      263.83      254.52     31.03 o 
  -4   0   5      216.29      223.07     32.88 o 
  -3   0   5        7.56        7.89     10.29 o 
  -2   0   5     1067.43     1079.20     19.43 o 
  -1   0   5     8691.81     8859.78     77.58 o 
   0   0   5     1986.35     1832.44     22.68 o 
   1   0   5      179.17      172.11     10.86 o 
   2   0   5       68.61       78.55      5.54 o 
   3   0   5       11.46       17.87      6.60 o 
   4   0   5      105.10       89.54     10.97 o 
   5   0   5        8.10        8.79      9.18 o 
  -5   1   5       21.58        5.72     12.05 o 
  -4   1   5      123.87      120.18     17.76 o 
  -3   1   5      222.23      217.62     19.66 o 
  -2   1   5       65.05       89.81      6.72 o 
  -1   1   5     2164.32     2153.07     25.35 o 
   0   1   5     1293.32     1193.54     16.80 o 
   1   1   5       82.83      106.22      9.56 o 
   2   1   5       58.92       75.31      7.61 o 
   3   1   5      620.33      564.63     16.87 o 
   4   1   5      206.01      194.05     11.19 o 
   5   1   5        5.54       -3.44      8.49 o 
  -5   2   5       18.52        1.83     18.50 o 
  -4   2   5      138.77      116.94     23.03 o 
  -3   2   5      110.53       87.28     13.91 o 
  -2   2   5      190.73      227.91     11.69 o 
  -1   2   5     1153.15     1145.94     26.89 o 
   0   2   5     2001.68     1871.15     22.44 o 
   1   2   5      737.07      687.46     12.79 o 
   2   2   5       49.19       65.00      6.79 o 
   3   2   5       73.04       75.33     12.52 o 
   4   2   5       16.98       12.12      6.36 o 
   5   2   5       50.51       56.33     12.00 o 
  -5   3   5       52.36       43.04     23.36 o 
  -4   3   5      134.18      143.89     28.02 o 
  -3   3   5       72.93       74.46     12.72 o 
  -2   3   5     2355.65     2237.42     38.34 o 
  -1   3   5      397.08      379.09     14.33 o 
   0   3   5      664.46      653.19     10.83 o 
   1   3   5      152.38      145.69      7.61 o 
   2   3   5      191.74      204.37      8.86 o 
   3   3   5       80.23       98.82      9.13 o 
   4   3   5        2.23       -0.34      6.28 o 
   5   3   5        1.74        7.81      9.72 o 
  -5   4   5       59.75       59.64     24.67 o 
  -4   4   5        6.94        4.11     16.99 o 
  -3   4   5       59.69       50.93     12.25 o 
  -2   4   5       72.75       71.91     15.22 o 
  -1   4   5     1515.88     1549.96     27.69 o 
   0   4   5      829.75      816.23     13.51 o 
   1   4   5       29.66       31.91      4.79 o 
   2   4   5       19.18       35.46      5.47 o 
   3   4   5      908.10      938.75     20.38 o 
   4   4   5      196.41      225.45     14.76 o 
   5   4   5       22.09       25.03      9.33 o 
  -5   5   5       27.17       -1.65     20.30 o 
  -4   5   5      757.21      662.99     44.04 o 
  -3   5   5      756.38      690.33     23.53 o 
  -2   5   5       69.48       90.01     27.60 o 
  -1   5   5       33.47       38.69      4.94 o 
   0   5   5       16.02       18.30      4.77 o 
   1   5   5     2378.87     2424.72     27.45 o 
   2   5   5       27.01       26.18      5.34 o 
   3   5   5      115.70      117.76     10.33 o 
   4   5   5       86.09      102.05     10.80 o 
   5   5   5       24.88       35.43      9.78 o 
  -5   6   5        9.62      -10.28     20.93 o 
  -4   6   5        3.54        9.18     18.97 o 
  -3   6   5      122.69      134.60     24.99 o 
  -2   6   5      320.60      296.96     15.89 o 
  -1   6   5       23.67       11.34      4.08 o 
   0   6   5       23.75       19.16      5.25 o 
   1   6   5      616.84      611.03     15.96 o 
   2   6   5      141.13      145.99      9.65 o 
   3   6   5        3.71        4.49      5.74 o 
   4   6   5       24.20       32.43      9.29 o 
   5   6   5       42.27       28.22     10.60 o 
  -5   7   5        7.38      -34.96     17.48 o 
  -4   7   5       52.84       88.54     24.92 o 
  -3   7   5       20.55       22.91     17.66 o 
  -2   7   5        6.82       20.44     15.44 o 
  -1   7   5      662.97      654.65     13.85 o 
   0   7   5        8.82       26.33      5.59 o 
   1   7   5      463.59      462.21     14.69 o 
   2   7   5      146.77      171.54     12.69 o 
   3   7   5      115.93      121.92     12.53 o 
   4   7   5      144.66      163.65     21.82 o 
   5   7   5       33.65       34.14     11.41 o 
  -4   8   5       10.22       15.56     19.17 o 
  -3   8   5      198.76      162.29     26.82 o 
  -2   8   5        8.88      -11.93     15.29 o 
  -1   8   5      110.71      109.63     13.64 o 
   0   8   5      307.04      291.23     11.65 o 
   1   8   5      534.60      551.89     27.33 o 
   2   8   5       60.44       74.27      9.96 o 
   3   8   5       79.39       93.69     11.75 o 
   4   8   5       79.71       97.21     13.31 o 
   5   8   5        5.82       -0.31     11.09 o 
  -4   9   5       72.59       61.52     24.46 o 
  -3   9   5      201.69      201.18     31.58 o 
  -2   9   5      184.98      165.01     27.35 o 
  -1   9   5       12.49       18.90     14.79 o 
   0   9   5      475.70      453.03     17.63 o 
   1   9   5      385.30      392.47     15.24 o 
   2   9   5      246.01      241.83     14.42 o 
   3   9   5        7.32       11.35      8.03 o 
   4   9   5        1.16       -9.15      7.72 o 
   5   9   5       96.71       89.46     15.19 o 
  -4  10   5        0.14      -10.16     19.19 o 
  -3  10   5      366.28      378.60     41.69 o 
  -2  10   5      180.98      161.31     26.62 o 
  -1  10   5       61.90       77.38     13.64 o 
   0  10   5      295.68      272.89     12.97 o 
   1  10   5      245.74      241.98     14.24 o 
   2  10   5      707.29      704.56     23.68 o 
   3  10   5       21.62       14.79      8.48 o 
   4  10   5       16.81       13.20      9.78 o 
   5  10   5       14.29        7.45     10.93 o 
  -4  11   5        3.04        1.31     20.68 o 
  -3  11   5       49.46       44.31     22.12 o 
  -2  11   5        7.09        7.58     17.09 o 
  -1  11   5       78.26       81.83     14.94 o 
   0  11   5      279.15      255.75     22.28 o 
   1  11   5      123.11      151.27     15.31 o 
   2  11   5       56.24       60.83     13.99 o 
   3  11   5        8.63       11.15      8.27 o 
   4  11   5        0.11        1.57      8.89 o 
   5  11   5        0.88       -5.31      9.34 o 
  -3  12   5       34.82       23.52     21.13 o 
  -2  12   5       63.31       74.43     24.02 o 
  -1  12   5       19.32       33.40     12.34 o 
   0  12   5        6.14       20.76     12.03 o 
   1  12   5       24.56        9.14     10.11 o 
   2  12   5        6.11        7.05      7.93 o 
   3  12   5        1.95        2.19     16.07 o 
   4  12   5      129.17      117.11     17.82 o 
  -3  13   5       52.48       92.62     27.99 o 
  -2  13   5      147.39      138.72     29.23 o 
  -1  13   5        0.72       16.19     11.72 o 
   0  13   5       10.91        1.34     10.27 o 
   1  13   5      135.76      144.94     19.08 o 
   2  13   5      184.19      210.03     17.39 o 
   3  13   5        6.37       17.17      9.91 o 
   4  13   5       13.99       -1.38     16.16 o 
  -3  14   5       25.83       52.69     23.76 o 
  -2  14   5        7.91      -14.83     16.02 o 
  -1  14   5        9.80       24.03     19.01 o 
   0  14   5        4.61       15.21     12.22 o 
   1  14   5       29.77       10.94     18.96 o 
   2  14   5       20.10       15.39      9.33 o 
   3  14   5        3.48       21.29     10.37 o 
   4  14   5       26.47       26.35     13.70 o 
  -2  15   5       48.95       68.95     25.69 o 
  -1  15   5        0.28       18.88     21.14 o 
   0  15   5       50.30       71.46     16.20 o 
   1  15   5       97.86      100.53     19.71 o 
   2  15   5       37.77       22.32     13.94 o 
   3  15   5       26.20       40.36     21.48 o 
  -2  16   5      121.44      131.52     29.88 o 
  -1  16   5        0.12       11.59     17.42 o 
   0  16   5       35.83       67.01     16.56 o 
   1  16   5      116.09      126.60     19.42 o 
   2  16   5       64.62       91.02     20.03 o 
   3  16   5       11.02       39.58     15.43 o 
  -1  17   5        5.18       12.01     17.24 o 
   0  17   5        4.39       23.56     27.65 o 
   1  17   5        2.09       13.95     16.03 o 
   2  17   5       14.70        1.75     13.48 o 
  -1 -14   6      107.95      108.20     19.41 o 
   0 -14   6        0.12       26.56     23.07 o 
  -2 -13   6        7.73       19.24     10.57 o 
  -1 -13   6        0.79       22.54     12.95 o 
   0 -13   6        0.03       29.28     20.27 o 
   1 -13   6        3.54       35.98     21.08 o 
  -3 -12   6       58.09       69.75     24.67 o 
  -2 -12   6      245.88      256.95     27.33 o 
  -1 -12   6       50.01       73.50     16.20 o 
   0 -12   6       43.60       29.02     12.02 o 
   1 -12   6        3.16        9.36     17.44 o 
   2 -12   6      179.49      194.76     36.17 o 
  -3 -11   6       28.39       22.83     15.80 o 
  -2 -11   6       65.81       54.45     11.91 o 
  -1 -11   6      315.71      344.01     19.96 o 
   0 -11   6      119.44      115.00     16.61 o 
   1 -11   6        7.40       12.04     17.59 o 
   2 -11   6        0.03       -8.71     14.72 o 
   3 -11   6        7.92       27.59     18.97 o 
  -4 -10   6      143.18      138.91     31.33 o 
  -3 -10   6       38.77       30.38     12.69 o 
  -2 -10   6       31.10       29.27     11.15 o 
  -1 -10   6       44.83       54.82     10.71 o 
   0 -10   6       28.42       44.86      9.00 o 
   1 -10   6        1.21       12.40     16.35 o 
   2 -10   6        5.86       -4.53     15.73 o 
   3 -10   6       21.10       22.39     18.21 o 
  -4  -9   6       52.30       66.18     24.79 o 
  -3  -9   6       12.31       14.59     10.75 o 
  -2  -9   6       92.56      101.15     13.90 o 
  -1  -9   6       77.18       80.11     13.07 o 
   0  -9   6       73.26       59.31     10.07 o 
   1  -9   6       85.81       54.37     21.00 o 
   2  -9   6       52.90       42.29     20.09 o 
   3  -9   6       32.89       29.43     19.03 o 
  -4  -8   6       76.55       62.24     17.88 o 
  -3  -8   6       17.52       27.44     10.17 o 
  -2  -8   6      209.59      196.33     16.41 o 
  -1  -8   6       18.70       27.50     11.73 o 
   0  -8   6      224.76      214.48     15.31 o 
   1  -8   6       20.71       16.49      6.81 o 
   2  -8   6      339.98      389.79     36.17 o 
   3  -8   6       38.90       24.52     16.92 o 
   4  -8   6        1.71        5.49     17.84 o 
  -4  -7   6       11.08       14.25     17.26 o 
  -3  -7   6       69.27       69.65     12.32 o 
  -2  -7   6     1136.07     1093.31     28.68 o 
  -1  -7   6      922.08      822.06     23.53 o 
   0  -7   6      106.38      108.19     11.46 o 
   1  -7   6      113.56      105.54     10.73 o 
   2  -7   6        0.41       16.07     16.10 o 
   3  -7   6       71.31       54.76     20.87 o 
   4  -7   6        8.90       36.87     20.46 o 
  -5  -6   6       48.50        3.97     19.44 o 
  -4  -6   6      163.98      169.58     30.08 o 
  -3  -6   6       50.96       37.23     10.23 o 
  -2  -6   6      231.38      230.06     24.10 o 
  -1  -6   6      196.77      196.49     13.49 o 
   0  -6   6      252.93      230.18     23.65 o 
   1  -6   6      600.19      612.91     18.17 o 
   2  -6   6      109.16      124.74     23.54 o 
   3  -6   6        3.24       16.18     15.19 o 
   4  -6   6       18.77       40.92     20.71 o 
  -5  -5   6       63.47       38.03     21.50 o 
  -4  -5   6       19.39       13.47     16.20 o 
  -3  -5   6      644.79      632.69     21.91 o 
  -2  -5   6      403.31      401.27     18.03 o 
  -1  -5   6      215.43      218.11     13.54 o 
   0  -5   6       28.51       34.31      7.36 o 
   1  -5   6       46.97       62.43      7.85 o 
   2  -5   6        3.77       -6.03      7.43 o 
   3  -5   6      195.63      210.08     30.92 o 
   4  -5   6        5.05        4.64     14.98 o 
   5  -5   6        0.26       -7.66     17.32 o 
  -5  -4   6      114.29      101.24     26.67 o 
  -4  -4   6       63.11       80.55     22.30 o 
  -3  -4   6      311.61      300.15     25.70 o 
  -2  -4   6      689.41      688.23     24.94 o 
  -1  -4   6      612.53      574.09     17.52 o 
   0  -4   6      734.64      687.54     17.31 o 
   1  -4   6       31.58       34.21      6.01 o 
   2  -4   6      581.97      592.62     22.53 o 
   3  -4   6     1139.92     1116.50     32.10 o 
   4  -4   6       19.51       14.84     17.83 o 
   5  -4   6        1.74        1.97     19.53 o 
  -5  -3   6        8.39       -8.15     14.46 o 
  -4  -3   6      386.75      338.54     33.45 o 
  -3  -3   6      560.96      526.93     23.28 o 
  -2  -3   6       75.60       89.89     10.41 o 
  -1  -3   6      149.95      185.67     11.21 o 
   0  -3   6      493.51      471.90     13.74 o 
   1  -3   6      427.48      404.45     11.68 o 
   2  -3   6      262.71      268.33     16.60 o 
   3  -3   6      599.42      598.46     35.36 o 
   4  -3   6       57.93       78.04     23.08 o 
   5  -3   6        4.23       -3.53     14.97 o 
  -4  -2   6       12.56       20.14     16.01 o 
  -3  -2   6      345.16      331.83     15.64 o 
  -2  -2   6      205.81      213.63     13.18 o 
  -1  -2   6      438.98      441.96     14.10 o 
   0  -2   6        0.48       -1.81      3.67 o 
   1  -2   6       65.42       75.14      5.63 o 
   2  -2   6      279.00      258.92     10.65 o 
   3  -2   6      446.11      404.26     24.93 o 
   4  -2   6        3.98       13.28      9.31 o 
   5  -2   6        0.33       -4.01     15.53 o 
  -5  -1   6       22.87       18.24     13.33 o 
  -4  -1   6      203.75      130.88     26.42 o 
  -3  -1   6      396.59      401.63     21.53 o 
  -2  -1   6       35.35       38.83      7.16 o 
  -1  -1   6     1224.04     1151.93     20.85 o 
   0  -1   6     1132.08     1116.41     20.37 o 
   1  -1   6      418.33      439.27     17.24 o 
   2  -1   6       94.05       93.60      7.21 o 
   3  -1   6      945.71      952.95     71.98 o 
   4  -1   6      132.49      126.49     15.81 o 
   5  -1   6        1.34      -11.21     14.64 o 
  -5   0   6       16.66       11.09     10.62 o 
  -4   0   6      768.74      749.99     46.73 o 
  -3   0   6       11.57        6.30      9.00 o 
  -2   0   6      368.83      381.74     18.18 o 
  -1   0   6      806.98      947.70     17.70 o 
   0   0   6      338.59      311.16      9.63 o 
   1   0   6      664.10      625.60     19.39 o 
   2   0   6        1.08        5.61      3.88 o 
   3   0   6        2.26       -3.36      5.39 o 
   4   0   6      125.10      148.10     16.99 o 
   5   0   6        0.03        1.03      8.44 o 
  -5   1   6        2.30      -25.52     12.76 o 
  -4   1   6        5.03       -9.65      9.38 o 
  -3   1   6        0.58        1.92      7.57 o 
  -2   1   6      113.64       99.92      8.21 o 
  -1   1   6      567.63      564.97     11.25 o 
   0   1   6      582.44      523.53     11.71 o 
   1   1   6     1845.05     1767.29     33.08 o 
   2   1   6      203.75      204.30      8.59 o 
   3   1   6       33.76       27.18      6.33 o 
   4   1   6      444.59      446.38     25.42 o 
   5   1   6       11.07       27.32     10.73 o 
  -5   2   6       11.47       32.33     21.92 o 
  -4   2   6       39.02       21.24     20.47 o 
  -3   2   6     1112.38     1043.65     34.29 o 
  -2   2   6       11.65       -3.00      5.75 o 
  -1   2   6      412.97      350.28      8.35 o 
   0   2   6      172.17      168.68      8.04 o 
   1   2   6     1573.23     1513.43     20.42 o 
   2   2   6        1.27       -6.87      3.43 o 
   3   2   6        0.96       -0.33      4.74 o 
   4   2   6        0.26        9.46      8.27 o 
   5   2   6       10.86       -5.57      8.38 o 
  -5   3   6        2.85       22.20     21.11 o 
  -4   3   6       17.29       32.47     18.37 o 
  -3   3   6      240.37      232.23     18.76 o 
  -2   3   6       18.14       12.82     14.59 o 
  -1   3   6       15.97       23.73      7.16 o 
   0   3   6      390.19      374.44     10.58 o 
   1   3   6       44.56       44.33      5.30 o 
   2   3   6        4.81        2.83      4.01 o 
   3   3   6        6.44        0.69      5.38 o 
   4   3   6      401.34      417.90     17.91 o 
   5   3   6        0.11       18.87     10.05 o 
  -5   4   6        7.48       -4.22     19.60 o 
  -4   4   6       63.53       82.26     24.00 o 
  -3   4   6      143.39      155.07     15.86 o 
  -2   4   6      202.45      235.87     25.00 o 
  -1   4   6      354.27      378.18     15.79 o 
   0   4   6     2570.27     2577.83     25.80 o 
   1   4   6     3063.14     3049.87     31.46 o 
   2   4   6        3.13       -0.76      3.55 o 
   3   4   6       12.84        1.24      6.39 o 
   4   4   6      833.81      847.76     22.04 o 
   5   4   6       75.60       51.46     12.59 o 
  -5   5   6        3.57      -25.53     16.12 o 
  -4   5   6      426.67      395.09     41.16 o 
  -3   5   6     1282.83     1183.25     31.08 o 
  -2   5   6     1472.32     1409.61     53.03 o 
  -1   5   6      221.60      225.05      8.40 o 
   0   5   6     2419.70     2549.48     30.81 o 
   1   5   6      689.74      696.51     14.15 o 
   2   5   6      656.15      643.41     15.14 o 
   3   5   6       28.71       26.10      6.63 o 
   4   5   6       10.72       18.16      7.07 o 
   5   5   6        3.06        5.59     10.20 o 
  -5   6   6       25.59       20.55     23.80 o 
  -4   6   6      106.18      102.19     26.93 o 
  -3   6   6      341.96      353.33     33.20 o 
  -2   6   6       22.41       38.42     13.99 o 
  -1   6   6      122.27      130.23      8.06 o 
   0   6   6      199.19      244.94     10.73 o 
   1   6   6      729.33      762.62     15.73 o 
   2   6   6       77.06       81.42      7.96 o 
   3   6   6      128.58      145.02     11.37 o 
   4   6   6       21.64       24.15      7.89 o 
   5   6   6        0.20       -6.03     12.92 o 
  -5   7   6        0.02      -19.11     20.51 o 
  -4   7   6       38.66       23.03     20.23 o 
  -3   7   6      130.78      132.67     26.41 o 
  -2   7   6        9.15       13.06     15.69 o 
  -1   7   6       16.51       22.10      5.58 o 
   0   7   6      173.63      169.60      9.75 o 
   1   7   6      514.32      563.06     20.18 o 
   2   7   6        7.35        6.09      5.99 o 
   3   7   6        0.04       -1.75      5.76 o 
   4   7   6      136.00      150.97     13.54 o 
   5   7   6       11.68       16.67      9.87 o 
  -4   8   6       11.72       17.22     20.50 o 
  -3   8   6       87.60       51.43     21.33 o 
  -2   8   6      755.43      787.42     43.69 o 
  -1   8   6       54.25       63.50      6.70 o 
   0   8   6       28.81       37.88      6.99 o 
   1   8   6      195.94      223.73     12.33 o 
   2   8   6      212.24      230.80     14.40 o 
   3   8   6        5.84        8.13      7.56 o 
   4   8   6      237.00      246.18     19.05 o 
   5   8   6       15.52       32.63     16.72 o 
  -4   9   6        0.06       18.39     21.03 o 
  -3   9   6      178.24      144.06     28.40 o 
  -2   9   6       63.19       67.98     20.85 o 
  -1   9   6       12.84       24.77     10.63 o 
   0   9   6      431.35      435.93     14.59 o 
   1   9   6      565.74      572.59     18.58 o 
   2   9   6     1076.47     1124.15     27.25 o 
   3   9   6       67.86       68.46     18.98 o 
   4   9   6       17.72       19.94      9.40 o 
   5   9   6       11.59       12.97     10.54 o 
  -4  10   6       74.25       94.06     29.28 o 
  -3  10   6      158.46      155.90     31.12 o 
  -2  10   6      335.48      367.03     34.83 o 
  -1  10   6      246.98      275.00     20.82 o 
   0  10   6      526.21      506.05     16.13 o 
   1  10   6     1453.73     1370.65     28.47 o 
   2  10   6      302.66      319.87     19.95 o 
   3  10   6        4.69        7.70      8.56 o 
   4  10   6       40.85       35.28     28.35 o 
   5  10   6        0.34       33.00     15.06 o 
  -4  11   6       26.27       20.63     23.09 o 
  -3  11   6       92.31       84.71     25.89 o 
  -2  11   6      122.82      106.78     25.51 o 
  -1  11   6       38.96       39.61     12.29 o 
   0  11   6       43.32       34.58     13.98 o 
   1  11   6        0.13        5.05      6.48 o 
   2  11   6        1.63       -4.97      7.25 o 
   3  11   6        8.36       -9.90     12.51 o 
   4  11   6       47.72       65.07     23.01 o 
   5  11   6       75.42       91.92     15.03 o 
  -3  12   6       85.38      120.96     29.52 o 
  -2  12   6        3.13        0.09     16.38 o 
  -1  12   6       20.41       30.74     19.09 o 
   0  12   6        7.73      -22.38     11.19 o 
   1  12   6        1.65        2.73      5.85 o 
   2  12   6      393.11      407.73     19.81 o 
   3  12   6       15.70       -1.70     10.14 o 
   4  12   6        0.32       -4.14      8.08 o 
  -3  13   6       57.81       48.16     25.57 o 
  -2  13   6      103.46       87.93     25.97 o 
  -1  13   6      364.91      339.60     24.63 o 
   0  13   6        5.02        9.51     11.45 o 
   1  13   6       18.27       18.12     10.47 o 
   2  13   6      102.28       80.02     12.61 o 
   3  13   6       45.60       44.27     11.82 o 
   4  13   6        0.26        4.75      9.53 o 
  -3  14   6       18.87       47.81     24.03 o 
  -2  14   6        0.70       20.20     20.93 o 
  -1  14   6       63.43       37.23     20.44 o 
   0  14   6        4.93       14.64     13.90 o 
   1  14   6        0.33      -18.95      9.48 o 
   2  14   6       21.08       14.09     14.93 o 
   3  14   6       24.26       28.37     11.10 o 
   4  14   6       10.79       35.32     12.34 o 
  -2  15   6        6.45       -2.25     17.73 o 
  -1  15   6       22.29       26.38     19.89 o 
   0  15   6        8.47       49.15     12.82 o 
   1  15   6       78.72       70.25     16.79 o 
   2  15   6       97.02       69.68     41.59 o 
   3  15   6        2.80        1.29      9.06 o 
  -2  16   6       13.05       18.74     20.59 o 
  -1  16   6       82.32       63.27     23.70 o 
   0  16   6       40.43       70.87     16.78 o 
   1  16   6        5.32       40.62     14.96 o 
   2  16   6       15.74        2.36     14.25 o 
   3  16   6       19.39       10.18     13.40 o 
  -1  17   6        0.62       31.76     20.22 o 
   0  17   6       25.10       47.64     16.15 o 
   1  17   6        1.70       27.45     29.15 o 
   2  17   6        2.66       18.59     14.23 o 
   1  18   6        0.57       30.20     24.33 o 
  -2 -13   7        0.52       22.52     13.30 o 
  -1 -13   7        3.34       20.44     18.65 o 
   0 -13   7       33.41       39.51     23.63 o 
   1 -13   7       20.57       16.98     22.40 o 
  -2 -12   7       44.41       51.83     12.35 o 
  -1 -12   7      118.62      116.40     34.66 o 
   0 -12   7        8.31        8.01     17.63 o 
   1 -12   7        0.01        7.32     19.68 o 
   2 -12   7        0.25       10.14     19.42 o 
  -3 -11   7       32.34       43.22     18.06 o 
  -2 -11   7       35.96       46.29     11.70 o 
  -1 -11   7        6.13       11.75      8.61 o 
   0 -11   7       20.91       36.09     19.71 o 
   1 -11   7       27.03       85.31     25.18 o 
   2 -11   7       14.36        9.76     19.57 o 
  -3 -10   7       93.83      119.08     15.49 o 
  -2 -10   7       16.50       13.50      9.15 o 
  -1 -10   7       11.82        9.73      8.22 o 
   0 -10   7       18.77       25.40      8.78 o 
   1 -10   7        0.48       -3.43     13.70 o 
   2 -10   7        2.89       13.67     17.25 o 
   3 -10   7        4.68       12.37     20.97 o 
  -4  -9   7       34.94        7.22     14.30 o 
  -3  -9   7       47.67       25.44     15.37 o 
  -2  -9   7        0.21        7.24      9.32 o 
  -1  -9   7      126.37      123.29     13.59 o 
   0  -9   7      101.90      103.17     12.07 o 
   1  -9   7       57.16       73.06     23.97 o 
   2  -9   7        9.79        9.60     15.69 o 
   3  -9   7       67.26       36.63     19.57 o 
  -4  -8   7      174.84      177.21     23.28 o 
  -3  -8   7      200.54      236.75     26.37 o 
  -2  -8   7        7.44       18.44      8.95 o 
  -1  -8   7       11.12        4.40      8.72 o 
   0  -8   7       47.47       55.67     15.48 o 
   1  -8   7      138.61      152.99     28.36 o 
   2  -8   7      121.91      165.21     31.20 o 
   3  -8   7       22.39        9.77     16.19 o 
   4  -8   7        8.66        6.06     16.81 o 
  -4  -7   7        2.38      -12.76     10.47 o 
  -3  -7   7      123.42      112.88     20.09 o 
  -2  -7   7      373.93      358.08     18.15 o 
  -1  -7   7      131.63      117.46     12.41 o 
   0  -7   7      345.25      315.72     16.10 o 
   1  -7   7      191.44      202.34     18.71 o 
   2  -7   7       81.24       63.65     21.43 o 
   3  -7   7        9.07       14.12     14.86 o 
   4  -7   7        0.20       11.93     19.16 o 
  -4  -6   7       11.16      -15.72     10.31 o 
  -3  -6   7      145.70      188.67     31.79 o 
  -2  -6   7      304.31      323.94     17.63 o 
  -1  -6   7     1883.04     1821.44     34.70 o 
   0  -6   7      401.56      395.47     16.28 o 
   1  -6   7        2.97        6.49     14.07 o 
   2  -6   7      159.23      167.78     16.72 o 
   3  -6   7      103.59       92.45     25.16 o 
   4  -6   7       26.96       -1.01     19.89 o 
  -5  -5   7        1.41       -5.80     12.79 o 
  -4  -5   7      183.71      183.59     28.86 o 
  -3  -5   7      113.41      132.70     13.74 o 
  -2  -5   7        1.55        7.39      8.21 o 
  -1  -5   7       11.63        0.10      7.13 o 
   0  -5   7        9.22        6.46      8.16 o 
   1  -5   7       42.80       32.59     10.35 o 
   2  -5   7       40.70       39.27     10.55 o 
   3  -5   7      121.97      191.85     30.75 o 
   4  -5   7       57.36       72.15     23.74 o 
  -5  -4   7       13.11        9.39     14.15 o 
  -4  -4   7       54.33       55.54     15.30 o 
  -3  -4   7       12.42        3.41      7.69 o 
  -2  -4   7      398.20      371.73     17.46 o 
  -1  -4   7        5.85       -0.85      6.34 o 
   0  -4   7      942.10      922.92     20.94 o 
   1  -4   7      111.20      110.65      8.83 o 
   2  -4   7        4.82        0.56      7.55 o 
   3  -4   7      286.02      317.62     19.90 o 
   4  -4   7       24.65       11.46     17.43 o 
   5  -4   7        8.47       26.88     19.75 o 
  -5  -3   7       10.87        7.95     14.32 o 
  -4  -3   7        0.51        8.22     11.72 o 
  -3  -3   7      220.16      209.80     20.31 o 
  -2  -3   7     1486.90     1362.88     28.26 o 
  -1  -3   7      169.20      188.99     11.99 o 
   0  -3   7      114.86      120.88      9.46 o 
   1  -3   7       26.85       26.60      6.79 o 
   2  -3   7      122.74      129.31     14.65 o 
   3  -3   7      588.17      564.84     53.82 o 
   4  -3   7        8.03      -10.85     12.17 o 
  -5  -2   7        6.51       -3.84     12.23 o 
  -4  -2   7        0.03      -17.02      8.95 o 
  -3  -2   7       30.55       59.46     13.11 o 
  -2  -2   7       93.39       90.00     11.07 o 
  -1  -2   7       43.06       49.57     14.10 o 
   0  -2   7        0.12        2.95      4.36 o 
   1  -2   7      459.36      478.88     19.54 o 
   2  -2   7        1.21       -3.21      6.00 o 
   3  -2   7      553.09      532.08     42.99 o 
   4  -2   7      364.17      309.00     45.22 o 
   5  -2   7        4.41       16.51     19.44 o 
  -5  -1   7       49.21       21.27     11.48 o 
  -4  -1   7      330.72      280.77     24.74 o 
  -3  -1   7      771.95      705.13     43.56 o 
  -2  -1   7      396.08      380.93     14.42 o 
  -1  -1   7       36.82       32.85      6.13 o 
   0  -1   7     3216.46     3173.37     37.41 o 
   1  -1   7     1919.23     1792.67     36.61 o 
   2  -1   7       58.89       63.68     10.64 o 
   3  -1   7       30.79       30.85      9.89 o 
   4  -1   7        4.97       16.40      9.12 o 
   5  -1   7       60.06       40.77     23.18 o 
  -5   0   7       12.59        4.51     10.39 o 
  -4   0   7       53.99       54.75     11.55 o 
  -3   0   7      988.89      947.95     33.20 o 
  -2   0   7      335.77      283.66     11.59 o 
  -1   0   7      239.66      231.39     10.67 o 
   0   0   7        1.13       -1.00      3.71 o 
   1   0   7      268.19      265.20     28.57 o 
   2   0   7      232.49      250.78     15.53 o 
   3   0   7       16.15       20.08      9.10 o 
   4   0   7      100.47       97.60     14.92 o 
   5   0   7       41.58       39.60     13.24 o 
  -5   1   7       59.57       70.24     18.12 o 
  -4   1   7       10.59        7.41      9.08 o 
  -3   1   7       35.03       22.66      8.97 o 
  -2   1   7      187.71      166.11     17.05 o 
  -1   1   7      509.79      509.43     11.48 o 
   0   1   7       56.91       52.08      5.94 o 
   1   1   7       37.16       39.84      7.82 o 
   2   1   7      272.01      237.22     14.72 o 
   3   1   7       48.94       41.13     10.23 o 
   4   1   7       51.06       52.76     22.72 o 
   5   1   7        2.46        2.01      9.28 o 
  -5   2   7       12.94       10.53     19.98 o 
  -4   2   7        0.04       -4.62     15.23 o 
  -3   2   7      760.54      734.23     23.04 o 
  -2   2   7      613.56      635.02     19.16 o 
  -1   2   7     1549.37     1597.82     22.48 o 
   0   2   7      265.94      233.43      9.57 o 
   1   2   7      595.25      558.42     19.47 o 
   2   2   7      132.19      137.60      7.67 o 
   3   2   7       79.72       76.51     12.37 o 
   4   2   7        1.68       -7.23      7.20 o 
   5   2   7       23.72        7.39      9.50 o 
  -5   3   7       29.94       11.25     19.99 o 
  -4   3   7      263.70      245.00     21.63 o 
  -3   3   7       85.47       95.79     14.92 o 
  -2   3   7      480.60      491.44     21.09 o 
  -1   3   7      189.21      185.30      5.77 o 
   0   3   7     1028.22     1086.07     18.46 o 
   1   3   7        4.33        3.53      3.68 o 
   2   3   7      154.36      162.28      9.18 o 
   3   3   7      144.70      148.89     11.37 o 
   4   3   7      202.99      206.65     17.13 o 
   5   3   7      167.94      136.54     16.40 o 
  -5   4   7       52.34       52.70     25.26 o 
  -4   4   7       63.09       92.29     24.32 o 
  -3   4   7      876.42      833.35     28.35 o 
  -2   4   7      473.93      404.70     35.07 o 
  -1   4   7        7.70        5.64      6.76 o 
   0   4   7        3.29        3.92      3.84 o 
   1   4   7      269.73      242.15     11.14 o 
   2   4   7      974.93      914.26     21.97 o 
   3   4   7       74.51       84.40      8.95 o 
   4   4   7        0.66       -8.16      7.17 o 
   5   4   7       84.68      111.79     19.22 o 
  -5   5   7       15.67       29.26     23.81 o 
  -4   5   7        0.22       -8.94     17.33 o 
  -3   5   7        6.70       16.13      9.78 o 
  -2   5   7      475.98      500.85     25.53 o 
  -1   5   7     1326.16     1260.58     20.03 o 
   0   5   7      734.33      744.08     13.68 o 
   1   5   7        5.58        6.61      4.30 o 
   2   5   7      167.35      167.49     10.28 o 
   3   5   7        0.57        0.92      5.08 o 
   4   5   7        5.82        8.01      8.67 o 
   5   5   7       12.22        6.02     10.41 o 
  -5   6   7        0.03      -17.39     21.23 o 
  -4   6   7        8.29       -4.53     18.68 o 
  -3   6   7      326.94      349.53     37.10 o 
  -2   6   7      179.89      180.70     17.98 o 
  -1   6   7        8.66        1.58      4.72 o 
   0   6   7      129.99      135.88     11.48 o 
   1   6   7       76.05      119.60      8.44 o 
   2   6   7       25.11       23.82      5.65 o 
   3   6   7        0.28        3.07      5.85 o 
   4   6   7        0.11        5.28      8.41 o 
   5   6   7      111.23       88.78     15.29 o 
  -4   7   7        2.56      -14.52     15.92 o 
  -3   7   7        0.26       12.49     17.29 o 
  -2   7   7      607.26      582.63     20.32 o 
  -1   7   7       25.62       30.33      6.24 o 
   0   7   7      196.22      203.32     11.06 o 
   1   7   7      815.13      795.82     19.33 o 
   2   7   7      472.24      462.98     14.70 o 
   3   7   7      424.66      399.32     15.41 o 
   4   7   7        3.76       -0.22      6.83 o 
   5   7   7       46.31       59.41     14.36 o 
  -4   8   7       10.13       16.15     20.49 o 
  -3   8   7      446.24      404.82     37.34 o 
  -2   8   7      955.78      936.84     47.27 o 
  -1   8   7      803.87      794.72     17.25 o 
   0   8   7       17.22        7.52      5.52 o 
   1   8   7       59.65       74.52      9.94 o 
   2   8   7       26.05       30.09     11.39 o 
   3   8   7      740.30      768.66     21.22 o 
   4   8   7        6.51        6.77     12.39 o 
   5   8   7        0.90       -5.63     12.43 o 
  -4   9   7        7.79        1.25     19.47 o 
  -3   9   7       14.30       25.15     19.26 o 
  -2   9   7      101.03      122.82     25.35 o 
  -1   9   7       93.61       84.54     13.48 o 
   0   9   7       11.59       22.65     10.37 o 
   1   9   7       99.77      112.98     13.96 o 
   2   9   7      157.39      178.76     14.58 o 
   3   9   7      201.03      208.09     21.88 o 
   4   9   7        8.53       13.57      8.83 o 
   5   9   7        8.05        5.13     13.94 o 
  -4  10   7        3.73       -7.52     19.74 o 
  -3  10   7       31.40       44.00     22.97 o 
  -2  10   7      260.04      263.29     33.62 o 
  -1  10   7       85.26       79.94     17.20 o 
   0  10   7       45.28       70.04      8.93 o 
   1  10   7      601.16      546.47     18.95 o 
   2  10   7       61.45       58.09     13.20 o 
   3  10   7      208.98      181.21     16.34 o 
   4  10   7        2.43      -14.22      7.11 o 
   5  10   7        1.71       23.95     13.02 o 
  -4  11   7       33.59       14.92     23.87 o 
  -3  11   7       83.15      109.43     28.43 o 
  -2  11   7      178.30      153.36     29.36 o 
  -1  11   7      417.01      423.21     22.59 o 
   0  11   7       35.92       22.23      7.59 o 
   1  11   7        0.85        3.96     11.17 o 
   2  11   7       77.98       77.78     19.79 o 
   3  11   7       88.70      112.95     14.18 o 
   4  11   7       12.73       15.29      9.15 o 
   5  11   7       50.27       66.15     23.75 o 
  -3  12   7       20.06       23.16     21.75 o 
  -2  12   7       73.14       87.73     26.35 o 
  -1  12   7      173.59      205.93     33.55 o 
   0  12   7       14.88       25.11     12.78 o 
   1  12   7        3.56       10.43      7.34 o 
   2  12   7      162.19      158.89     17.20 o 
   3  12   7      191.95      189.15     17.51 o 
   4  12   7       14.71        4.52      9.29 o 
  -3  13   7       13.94       17.89     21.45 o 
  -2  13   7       99.38       84.39     25.95 o 
  -1  13   7       56.29       98.29     25.31 o 
   0  13   7      147.33      161.72     19.58 o 
   1  13   7        0.01        3.19      7.26 o 
   2  13   7       10.49       -9.77      7.53 o 
   3  13   7       33.41       32.33     10.73 o 
   4  13   7        6.43       11.44     22.36 o 
  -3  14   7        4.36       62.74     25.92 o 
  -2  14   7       13.88       15.87     20.64 o 
  -1  14   7        4.94       13.98     17.08 o 
   0  14   7        0.00       -8.08     10.34 o 
   1  14   7       27.84       16.32     32.36 o 
   2  14   7      106.27       99.66     16.18 o 
   3  14   7        9.33        0.78      8.90 o 
   4  14   7        0.04       -6.33      9.47 o 
  -2  15   7       85.45      104.86     29.39 o 
  -1  15   7      209.84      135.69     29.04 o 
   0  15   7        8.45        6.12     10.96 o 
   1  15   7       11.96       35.86     17.82 o 
   2  15   7       62.19       54.50     17.49 o 
   3  15   7      109.66       89.93     15.79 o 
  -2  16   7       74.33       61.28     24.94 o 
  -1  16   7        0.01       19.91     18.82 o 
   0  16   7       74.23       99.42     17.76 o 
   1  16   7       28.83       19.23     13.30 o 
   2  16   7       14.24       19.37     14.53 o 
   3  16   7        6.77        0.79      9.62 o 
  -1  17   7        9.76       51.33     21.97 o 
   0  17   7        6.01       29.21     13.12 o 
   1  17   7        2.37       15.29     25.00 o 
   2  17   7       22.78       16.57     32.52 o 
   1  18   7       24.88       47.39     17.70 o 
   0 -13   8       64.25       41.41     23.63 o 
  -2 -12   8       22.04       29.10     13.29 o 
  -1 -12   8       57.62       59.29     23.67 o 
   0 -12   8      125.32      114.84     29.50 o 
   1 -12   8       29.69       19.42     21.65 o 
  -3 -11   8      137.74      170.71     24.61 o 
  -2 -11   8       67.24       58.30     12.61 o 
  -1 -11   8       19.91       23.23      9.91 o 
   0 -11   8        4.16       28.13     20.89 o 
   1 -11   8        7.75       21.29     20.75 o 
   2 -11   8        9.21       -5.47     18.58 o 
  -3 -10   8        2.64        7.33     16.73 o 
  -2 -10   8        2.07        7.35      8.97 o 
  -1 -10   8       13.19       16.56      9.00 o 
   0 -10   8       10.92       16.55     16.88 o 
   1 -10   8        3.51       10.80     18.11 o 
   2 -10   8        6.62       13.70     18.96 o 
  -3  -9   8      165.73      175.31     17.89 o 
  -2  -9   8       51.25       49.23     10.98 o 
  -1  -9   8       72.18       74.58     12.02 o 
   0  -9   8       85.10      112.74     17.33 o 
   1  -9   8       49.90       85.18     25.21 o 
   2  -9   8       27.16       20.87     17.79 o 
   3  -9   8       45.06       58.40     23.18 o 
  -4  -8   8       12.22      -11.33     29.49 o 
  -3  -8   8       50.21       77.95     14.71 o 
  -2  -8   8      195.16      188.84     20.24 o 
  -1  -8   8      361.74      381.08     24.65 o 
   0  -8   8      426.15      428.59     24.04 o 
   1  -8   8        1.23       12.50      9.55 o 
   2  -8   8       12.68       24.24     18.03 o 
   3  -8   8        9.03       20.79     17.92 o 
  -4  -7   8       24.67       13.87     15.93 o 
  -3  -7   8       63.70       48.03     15.24 o 
  -2  -7   8      114.71      117.67     13.77 o 
  -1  -7   8      205.57      196.11     15.65 o 
   0  -7   8      142.27      149.08     13.08 o 
   1  -7   8      173.32      193.02     36.52 o 
   2  -7   8      114.48       95.59     24.56 o 
   3  -7   8       17.86       32.37     19.00 o 
   4  -7   8        8.51       42.67     23.57 o 
  -4  -6   8      150.39      142.33     21.39 o 
  -3  -6   8       65.35       78.24     12.58 o 
  -2  -6   8      562.64      547.27     21.17 o 
  -1  -6   8       58.76       70.36     10.62 o 
   0  -6   8      834.39      816.44     22.46 o 
   1  -6   8       36.23       53.34     12.54 o 
   2  -6   8        0.01       -0.28      7.96 o 
   3  -6   8       75.51       75.96     23.97 o 
   4  -6   8       64.61       45.06     23.12 o 
  -4  -5   8       25.18        7.55     22.30 o 
  -3  -5   8      125.40      143.04     14.26 o 
  -2  -5   8       25.17       26.17      8.97 o 
  -1  -5   8       80.22       84.08     11.18 o 
   0  -5   8       12.42        9.44      7.59 o 
   1  -5   8      275.05      281.81     20.07 o 
   2  -5   8        1.75        2.51      7.63 o 
   3  -5   8        1.02       -3.26     14.07 o 
   4  -5   8      150.26      167.95     33.69 o 
  -5  -4   8       56.19       47.90     32.23 o 
  -4  -4   8        2.82      -12.17     10.79 o 
  -3  -4   8      248.05      206.53     21.10 o 
  -2  -4   8      874.99      808.85     23.72 o 
  -1  -4   8        9.40        3.12      7.09 o 
   0  -4   8      134.17      145.09     11.68 o 
   1  -4   8      382.87      402.17     21.04 o 
   2  -4   8       52.77       55.88     11.64 o 
   3  -4   8      327.20      321.08     21.27 o 
   4  -4   8       26.23       34.85     19.70 o 
  -5  -3   8      125.91      129.14     22.22 o 
  -4  -3   8       26.13       51.40     32.61 o 
  -3  -3   8      138.44      142.69     18.29 o 
  -2  -3   8      279.64      244.20     14.85 o 
  -1  -3   8      586.45      522.01     17.67 o 
   0  -3   8       34.11       25.28      6.18 o 
   1  -3   8      139.52      132.07     30.82 o 
   2  -3   8        8.66       -7.74      7.35 o 
   3  -3   8      132.83      133.74     16.32 o 
   4  -3   8       79.71       73.21     22.57 o 
  -5  -2   8       12.72       19.11     14.63 o 
  -4  -2   8        2.43        7.14     11.83 o 
  -3  -2   8       89.65       74.81     14.38 o 
  -2  -2   8        1.58       -8.80      6.21 o 
  -1  -2   8       52.11       62.84      8.46 o 
   0  -2   8      805.33      788.47     18.03 o 
   1  -2   8      139.67      134.96     14.31 o 
   2  -2   8       85.62       88.58     13.20 o 
   3  -2   8       34.52       33.99     10.47 o 
   4  -2   8      276.80      276.67     21.50 o 
   5  -2   8       86.99       60.72     23.96 o 
  -5  -1   8       87.34       76.29     20.86 o 
  -4  -1   8      245.70      219.84     22.74 o 
  -3  -1   8      425.45      433.70     24.02 o 
  -2  -1   8      329.36      301.28     13.98 o 
  -1  -1   8        5.40       11.91      5.81 o 
   0  -1   8      852.29      906.54     18.47 o 
   1  -1   8      673.81      629.42     32.22 o 
   2  -1   8      365.27      330.78     18.52 o 
   3  -1   8        6.23        0.43      6.73 o 
   4  -1   8        7.78        6.46     16.15 o 
   5  -1   8       27.10       31.18     20.18 o 
  -5   0   8      170.45      188.47     19.49 o 
  -4   0   8       10.04        8.56      9.21 o 
  -3   0   8      201.95      186.49     27.50 o 
  -2   0   8      116.98      118.84      9.69 o 
  -1   0   8      525.02      468.49     14.65 o 
   0   0   8        7.27        6.26      3.66 o 
   1   0   8      206.37      210.44     14.96 o 
   2   0   8      353.73      341.77     18.12 o 
   3   0   8        3.60        8.42     10.29 o 
   4   0   8       53.63       11.81     32.25 o 
   5   0   8       40.63       49.63     14.40 o 
  -5   1   8       20.86       13.95     11.55 o 
  -4   1   8       54.61       31.44     13.55 o 
  -3   1   8      414.36      377.44     18.16 o 
  -2   1   8      205.39      206.35     14.17 o 
  -1   1   8      508.56      502.05     12.17 o 
   0   1   8     1136.80     1135.96     19.60 o 
   1   1   8       92.38       95.81     19.11 o 
   2   1   8      196.57      214.52     20.52 o 
   3   1   8       50.08       29.88     10.34 o 
   4   1   8        0.91        6.31      8.77 o 
   5   1   8       26.65       28.39     11.15 o 
  -5   2   8        0.63      -11.72     19.11 o 
  -4   2   8        5.70        2.20      8.99 o 
  -3   2   8       19.91       13.94      8.65 o 
  -2   2   8     1618.49     1618.90     30.91 o 
  -1   2   8      278.63      272.11     10.50 o 
   0   2   8      182.20      181.14      9.53 o 
   1   2   8      643.32      611.29     21.13 o 
   2   2   8      604.54      563.75     22.05 o 
   3   2   8        3.02       22.97      9.32 o 
   4   2   8        3.25       -6.59      7.77 o 
   5   2   8       80.65       69.11     13.92 o 
  -5   3   8      181.44      162.30     33.08 o 
  -4   3   8       44.86       52.83     14.32 o 
  -3   3   8        6.10        7.03     10.91 o 
  -2   3   8      242.93      284.24     20.12 o 
  -1   3   8      178.82      179.63      8.28 o 
   0   3   8      166.34      181.39      9.66 o 
   1   3   8      447.00      444.32     12.09 o 
   2   3   8     1444.03     1428.37     23.44 o 
   3   3   8        3.90       -0.02      7.61 o 
   4   3   8       62.07       43.07     10.78 o 
   5   3   8      143.45      133.29     16.99 o 
  -5   4   8        3.35        2.89     22.12 o 
  -4   4   8       10.27        4.52     17.56 o 
  -3   4   8      747.14      714.12     49.63 o 
  -2   4   8     1310.79     1229.46     32.12 o 
  -1   4   8      852.46      812.63     16.00 o 
   0   4   8       27.29       32.03      5.89 o 
   1   4   8     1482.86     1510.12     24.33 o 
   2   4   8      496.49      504.05     14.54 o 
   3   4   8      213.16      210.06     16.31 o 
   4   4   8        1.73       19.32      9.00 o 
   5   4   8        0.24        1.21      9.53 o 
  -5   5   8       63.79       36.26     25.01 o 
  -4   5   8       92.16       94.09     24.08 o 
  -3   5   8      344.35      361.52     20.82 o 
  -2   5   8      623.30      629.91     24.28 o 
  -1   5   8      167.30      181.67      9.56 o 
   0   5   8      650.64      628.46     13.54 o 
   1   5   8       95.42      114.64      8.23 o 
   2   5   8       19.50       19.17      5.35 o 
   3   5   8       46.78       74.45     11.10 o 
   4   5   8       80.44       80.21     12.90 o 
   5   5   8        5.23       18.33     10.56 o 
  -5   6   8       50.85       60.09     26.78 o 
  -4   6   8       58.91       85.65     27.23 o 
  -3   6   8        0.99        7.95     16.01 o 
  -2   6   8      141.31      160.47     16.49 o 
  -1   6   8      177.48      184.46     16.07 o 
   0   6   8      229.73      246.22      9.81 o 
   1   6   8       19.34        9.07      4.88 o 
   2   6   8      575.96      586.32     15.70 o 
   3   6   8        4.23       -2.28      5.20 o 
   4   6   8       21.79       34.46     11.20 o 
   5   6   8       54.63       75.66     15.02 o 
  -4   7   8        2.22      -11.93     18.87 o 
  -3   7   8       28.76       19.22     18.59 o 
  -2   7   8      438.84      452.78     19.81 o 
  -1   7   8      739.38      725.20     16.76 o 
   0   7   8       18.75       22.55      6.39 o 
   1   7   8       77.52       91.05      8.49 o 
   2   7   8      629.29      584.94     16.36 o 
   3   7   8      264.38      276.03     14.43 o 
   4   7   8       17.60       23.44     10.41 o 
   5   7   8       27.10       26.83     16.17 o 
  -4   8   8      122.09      102.29     29.24 o 
  -3   8   8        0.70      -21.18     14.84 o 
  -2   8   8      156.03      152.92     26.08 o 
  -1   8   8        5.77        8.70     15.36 o 
   0   8   8      104.77      107.36     10.24 o 
   1   8   8       95.42       99.68     10.89 o 
   2   8   8       71.48       71.90      9.03 o 
   3   8   8      597.34      590.51     18.70 o 
   4   8   8        2.68        0.89     12.11 o 
   5   8   8       22.18       -1.45     13.80 o 
  -4   9   8       29.00       45.28     23.93 o 
  -3   9   8       56.10       63.01     23.47 o 
  -2   9   8      262.41      216.86     30.96 o 
  -1   9   8      142.99      162.27     23.67 o 
   0   9   8      223.41      271.59     13.88 o 
   1   9   8      445.49      427.97     16.58 o 
   2   9   8     1007.74      950.79     25.36 o 
   3   9   8      199.68      203.23     20.59 o 
   4   9   8        0.49        4.78     12.62 o 
   5   9   8        7.91        8.09     13.13 o 
  -4  10   8       45.03        4.09     21.80 o 
  -3  10   8       15.49       -8.17     17.75 o 
  -2  10   8      211.90      169.09     29.61 o 
  -1  10   8      485.27      530.20     39.19 o 
   0  10   8       57.42       52.01      8.82 o 
   1  10   8       16.66       23.46      8.18 o 
   2  10   8       22.28       32.86     10.45 o 
   3  10   8       49.79       64.87     11.64 o 
   4  10   8       42.83       27.39     10.71 o 
   5  10   8        5.81       -4.91     22.69 o 
  -4  11   8      110.05      108.85     31.26 o 
  -3  11   8       62.13      104.83     27.23 o 
  -2  11   8        0.85      -16.60     15.06 o 
  -1  11   8       17.47       12.31     17.21 o 
   0  11   8      382.66      348.70     15.38 o 
   1  11   8       12.40       13.88      7.23 o 
   2  11   8       39.96       26.84      9.38 o 
   3  11   8      207.03      214.59     34.08 o 
   4  11   8       28.14       51.53     11.18 o 
   5  11   8       11.25       10.17     14.07 o 
  -3  12   8       28.10       27.51     21.70 o 
  -2  12   8       29.48       25.96     19.61 o 
  -1  12   8      164.09      176.23     28.60 o 
   0  12   8      244.49      274.20     21.79 o 
   1  12   8        5.87       -0.01      7.06 o 
   2  12   8        1.73        0.17      7.11 o 
   3  12   8       86.39       78.53     13.33 o 
   4  12   8       52.05       53.73     12.98 o 
  -3  13   8       52.63       43.78     24.81 o 
  -2  13   8        5.63       21.37     18.48 o 
  -1  13   8       24.18       -8.43     16.78 o 
   0  13   8      109.81      110.13     17.75 o 
   1  13   8        8.82        8.36      7.11 o 
   2  13   8        0.50        5.51     13.02 o 
   3  13   8        6.27       15.94     12.07 o 
   4  13   8       18.32       20.09     11.79 o 
  -3  14   8       63.59       54.24     27.06 o 
  -2  14   8        6.16       18.00     19.79 o 
  -1  14   8        1.13       30.33     17.74 o 
   0  14   8        1.10       -1.46     22.29 o 
   1  14   8        1.02       12.85     12.32 o 
   2  14   8      101.80       76.92     13.33 o 
   3  14   8       72.23       51.49     12.34 o 
   4  14   8        4.82        5.63     11.23 o 
  -2  15   8        0.34       13.55     20.69 o 
  -1  15   8       66.63       44.99     21.05 o 
   0  15   8      185.36      218.69     23.42 o 
   1  15   8        1.23       15.08     13.45 o 
   2  15   8        4.16       10.60     12.97 o 
   3  15   8       16.93       20.71     13.16 o 
  -1  16   8       20.17       19.15     16.40 o 
   0  16   8        0.60        1.51     12.87 o 
   1  16   8        1.20       12.03     12.11 o 
   2  16   8        3.77      -27.03     46.14 o 
   3  16   8        2.02       30.74     18.78 o 
  -1  17   8       21.87       36.07     20.85 o 
   0  17   8        7.67       -7.17     15.92 o 
   1  17   8       43.03       17.35     14.44 o 
   2  17   8        5.54        6.55     14.67 o 
  -1 -12   9       71.59       65.48     24.95 o 
   0 -12   9        7.38       41.14     21.61 o 
  -2 -11   9       64.44       73.77     15.98 o 
  -1 -11   9       10.91       38.68     14.01 o 
   0 -11   9        4.42       10.51     18.82 o 
   1 -11   9        7.74       -4.04     21.26 o 
  -3 -10   9        9.52       33.80     11.64 o 
  -2 -10   9       14.41       10.30      9.65 o 
  -1 -10   9        0.73       20.55     13.82 o 
   0 -10   9       39.39       42.86     21.56 o 
   1 -10   9       63.51       53.28     23.54 o 
   2 -10   9       15.22       24.29     19.87 o 
  -3  -9   9      122.70      155.10     24.50 o 
  -2  -9   9      201.68      215.45     18.68 o 
  -1  -9   9        0.01       18.71     27.85 o 
   0  -9   9       46.03       60.69     14.65 o 
   1  -9   9       53.76       45.94     22.78 o 
   2  -9   9       64.32      109.87     27.55 o 
   3  -9   9       51.66       13.66     19.64 o 
  -3  -8   9       36.73       26.34     11.02 o 
  -2  -8   9       20.71       43.93     10.59 o 
  -1  -8   9      868.33      871.45     29.05 o 
   0  -8   9       63.39       94.13     19.89 o 
   1  -8   9       65.73       80.43     14.86 o 
   2  -8   9       12.46       30.16     19.35 o 
   3  -8   9       28.16        4.30     16.65 o 
  -4  -7   9       12.43       12.29     13.94 o 
  -3  -7   9        0.11       -7.71     25.21 o 
  -2  -7   9       58.02       58.42     11.75 o 
  -1  -7   9        6.04       15.03      8.01 o 
   0  -7   9      602.38      609.69     48.36 o 
   1  -7   9      312.53      312.22     22.85 o 
   2  -7   9       19.24       21.61     17.25 o 
   3  -7   9       21.08       -4.95     15.63 o 
  -4  -6   9        0.12      -11.00     12.32 o 
  -3  -6   9      268.03      258.54     24.17 o 
  -2  -6   9       34.18       26.27     17.32 o 
  -1  -6   9      127.84      145.27     13.50 o 
   0  -6   9      160.82      181.69     19.56 o 
   1  -6   9       22.76       37.58     17.19 o 
   2  -6   9       54.75       56.40     13.07 o 
   3  -6   9        0.02       12.30     17.65 o 
   4  -6   9      118.76       93.53     29.69 o 
  -4  -5   9       12.29       -6.20     11.97 o 
  -3  -5   9        6.17       -4.58     10.91 o 
  -2  -5   9        3.17       21.09      9.10 o 
  -1  -5   9      428.94      423.46     19.95 o 
   0  -5   9       71.57       68.05     14.38 o 
   1  -5   9       87.03      104.80     15.45 o 
   2  -5   9      135.48      104.63     15.65 o 
   3  -5   9       21.11       10.10     16.34 o 
   4  -5   9      184.34      179.40     35.24 o 
  -4  -4   9        5.97       -3.70     20.48 o 
  -3  -4   9        8.80        3.99     10.15 o 
  -2  -4   9      465.43      494.38     19.52 o 
  -1  -4   9      468.42      430.31     17.73 o 
   0  -4   9        7.79        4.10     12.56 o 
   1  -4   9      299.99      266.58     21.60 o 
   2  -4   9       56.98       56.12     19.98 o 
   3  -4   9      157.70      165.33     18.82 o 
   4  -4   9       54.85       29.13     20.77 o 
  -4  -3   9       74.50       39.26     14.96 o 
  -3  -3   9      168.22      140.80     18.18 o 
  -2  -3   9      134.98      157.48     13.44 o 
  -1  -3   9       18.33       16.67      7.51 o 
   0  -3   9      262.98      281.22     16.50 o 
   1  -3   9        0.14       -5.34      9.63 o 
   2  -3   9       17.93        6.78      9.05 o 
   3  -3   9       25.34       33.28     14.73 o 
   4  -3   9      285.74      321.00     41.31 o 
  -5  -2   9       52.72       33.50     12.89 o 
  -4  -2   9        6.45        1.41     11.40 o 
  -3  -2   9      299.82      257.01     22.47 o 
  -2  -2   9      261.82      234.53     14.57 o 
  -1  -2   9        1.77        2.92      6.40 o 
   0  -2   9       41.02       45.41      7.01 o 
   1  -2   9      569.82      590.27     24.26 o 
   2  -2   9      761.40      770.37     48.86 o 
   3  -2   9        0.20        6.69     11.45 o 
   4  -2   9        0.09       14.06      9.45 o 
   5  -2   9        4.65       49.60     23.86 o 
  -5  -1   9      371.97      357.02     25.65 o 
  -4  -1   9       56.64       56.70     16.65 o 
  -3  -1   9       11.90       15.01     10.70 o 
  -2  -1   9      447.53      452.76     16.50 o 
  -1  -1   9      912.61      859.96     20.93 o 
   0  -1   9      528.43      525.72     14.92 o 
   1  -1   9      137.62      155.41     15.68 o 
   2  -1   9      136.83      176.76     19.20 o 
   3  -1   9      163.37      176.10     18.57 o 
   4  -1   9        0.11       -3.77     11.30 o 
   5  -1   9       38.04       83.29     27.58 o 
  -5   0   9      173.74      163.15     26.80 o 
  -4   0   9      332.06      354.54     22.16 o 
  -3   0   9       11.54        7.41     10.30 o 
  -2   0   9      287.80      269.60     30.64 o 
  -1   0   9        8.15        3.10      5.51 o 
   0   0   9     1367.39     1302.15     18.60 o 
   1   0   9       35.07       41.22     15.74 o 
   2   0   9        5.42        3.61      7.95 o 
   3   0   9        6.92        4.46      8.63 o 
   4   0   9       42.89       10.10     22.28 o 
   5   0   9       51.74       46.51     22.71 o 
  -5   1   9       25.60       30.69     13.33 o 
  -4   1   9      136.92      117.85     15.07 o 
  -3   1   9       22.87       16.76      9.19 o 
  -2   1   9       53.28       60.54     10.31 o 
  -1   1   9       48.72       60.11      6.66 o 
   0   1   9      411.90      406.15     12.85 o 
   1   1   9      212.17      214.39     16.85 o 
   2   1   9      131.00      136.57     15.37 o 
   3   1   9       92.90       81.18     14.18 o 
   4   1   9       26.51       15.29     15.46 o 
   5   1   9       15.87       20.82     10.50 o 
  -5   2   9      129.94      173.60     35.93 o 
  -4   2   9        2.69       -2.35      9.45 o 
  -3   2   9      115.50      122.52     13.55 o 
  -2   2   9      365.57      345.85     17.20 o 
  -1   2   9      685.01      651.20     16.14 o 
   0   2   9      516.07      535.80     14.58 o 
   1   2   9       86.41       87.82     11.52 o 
   2   2   9       16.57       15.93      7.84 o 
   3   2   9      248.80      262.09     33.23 o 
   4   2   9       21.66       19.10     10.64 o 
   5   2   9      129.99      149.81     17.57 o 
  -5   3   9       39.30       64.39     26.30 o 
  -4   3   9      270.06      263.36     23.46 o 
  -3   3   9       52.95       60.50     13.57 o 
  -2   3   9      467.43      455.53     23.31 o 
  -1   3   9      154.68      158.38      8.86 o 
   0   3   9      267.41      265.01     11.28 o 
   1   3   9        2.39        5.09      4.35 o 
   2   3   9      127.66      122.35     14.31 o 
   3   3   9      469.49      404.94     21.98 o 
   4   3   9       19.68       25.19     10.01 o 
   5   3   9        9.73       15.86     10.43 o 
  -5   4   9       40.41       12.89     22.98 o 
  -4   4   9       20.02        4.31     19.49 o 
  -3   4   9        0.90       15.25     11.14 o 
  -2   4   9       29.58       49.23     12.36 o 
  -1   4   9      976.53      948.66     14.13 o 
   0   4   9      877.85      794.53     17.75 o 
   1   4   9      639.67      668.40     16.23 o 
   2   4   9        1.54        8.53      7.05 o 
   3   4   9       11.39       11.45      9.94 o 
   4   4   9       10.83       24.52      9.84 o 
   5   4   9        9.20       14.60     11.38 o 
  -4   5   9       30.26       44.35     21.51 o 
  -3   5   9       49.57       53.47     17.80 o 
  -2   5   9      722.71      737.36     27.33 o 
  -1   5   9     1420.31     1407.81     32.85 o 
   0   5   9        7.25        2.68      4.44 o 
   1   5   9       79.30       87.50      7.84 o 
   2   5   9      188.31      188.37     10.34 o 
   3   5   9      163.08      157.17     14.91 o 
   4   5   9        5.88       11.30      9.50 o 
   5   5   9        0.01      -14.09      8.92 o 
  -4   6   9       58.57       90.15     27.40 o 
  -3   6   9        2.71       18.04     17.93 o 
  -2   6   9      366.36      351.36     20.75 o 
  -1   6   9      936.09      904.10     26.66 o 
   0   6   9       18.94       18.99      5.74 o 
   1   6   9        0.68       -3.88      4.61 o 
   2   6   9      163.20      166.77     10.91 o 
   3   6   9      415.76      346.71     17.82 o 
   4   6   9      223.73      224.27     23.71 o 
   5   6   9        0.78       16.56     11.76 o 
  -4   7   9      298.91      343.40     43.19 o 
  -3   7   9        0.05        2.52     19.01 o 
  -2   7   9      370.57      362.11     19.54 o 
  -1   7   9     1130.24     1095.84     29.47 o 
   0   7   9      852.18      848.45     20.21 o 
   1   7   9      137.45      143.15     10.17 o 
   2   7   9       36.81       28.61      7.08 o 
   3   7   9       50.53       60.23      8.76 o 
   4   7   9      258.51      239.61     24.78 o 
   5   7   9        4.39       -6.87     14.42 o 
  -4   8   9       23.18       31.31     22.84 o 
  -3   8   9       65.46       88.47     26.03 o 
  -2   8   9      175.25      173.61     27.66 o 
  -1   8   9       42.44       27.56      8.84 o 
   0   8   9        2.92        2.11      6.31 o 
   1   8   9       27.69       32.41     11.48 o 
   2   8   9       31.17       31.10      7.49 o 
   3   8   9       77.55       88.62     10.58 o 
   4   8   9        5.26       -8.18     13.28 o 
   5   8   9        2.44      -20.85     10.43 o 
  -4   9   9       39.94       19.00     21.95 o 
  -3   9   9       30.18       14.62     20.19 o 
  -2   9   9       26.74        8.53     17.60 o 
  -1   9   9      109.18      130.04     13.07 o 
   0   9   9       41.93       37.57      8.79 o 
   1   9   9       23.03       17.10      7.60 o 
   2   9   9      246.57      237.19     16.62 o 
   3   9   9       88.01       76.19     10.17 o 
   4   9   9      109.79       72.74     16.37 o 
   5   9   9        1.69       -7.40     12.48 o 
  -4  10   9      174.94      160.09     36.25 o 
  -3  10   9        3.65       16.50     19.77 o 
  -2  10   9       62.14       84.72     23.61 o 
  -1  10   9      360.88      353.18     33.86 o 
   0  10   9      792.29      763.10     21.01 o 
   1  10   9      112.13      143.90     13.49 o 
   2  10   9      160.29      187.06     15.41 o 
   3  10   9        1.74        2.31      7.87 o 
   4  10   9      105.23       98.74     18.51 o 
   5  10   9       17.50       10.13     44.22 o 
  -3  11   9       52.07       71.09     24.29 o 
  -2  11   9       38.23       30.16     19.63 o 
  -1  11   9       16.50        5.86     16.60 o 
   0  11   9      114.74      134.97     11.83 o 
   1  11   9       12.28       19.51      8.27 o 
   2  11   9        4.52        9.27      7.93 o 
   3  11   9       55.74       38.10     10.82 o 
   4  11   9      120.16      121.60     15.37 o 
  -3  12   9       31.48       43.96     23.11 o 
  -2  12   9       70.03       66.45     23.26 o 
  -1  12   9      135.49      153.05     28.23 o 
   0  12   9       77.18       77.47     15.21 o 
   1  12   9      185.02      216.70     16.31 o 
   2  12   9        1.07       18.36      8.52 o 
   3  12   9       21.41       16.24     13.41 o 
   4  12   9        3.88        4.19     15.92 o 
  -3  13   9        7.45       16.45     22.54 o 
  -2  13   9       81.96      119.81     29.05 o 
  -1  13   9        0.17      -28.72     14.36 o 
   0  13   9      135.54      137.98     18.83 o 
   1  13   9       18.03       14.99      8.28 o 
   2  13   9        4.09       -2.46      7.66 o 
   3  13   9       30.60       51.43     15.58 o 
   4  13   9       13.45       15.08     10.48 o 
  -2  14   9       37.08       76.83     24.75 o 
  -1  14   9       46.46       59.79     23.60 o 
   0  14   9       97.62       50.33     15.97 o 
   1  14   9        9.90       10.34     12.95 o 
   2  14   9        0.12       -0.50      8.09 o 
   3  14   9       18.27       38.70     11.59 o 
   4  14   9       61.28       38.88     18.55 o 
  -2  15   9        6.83        9.00     20.50 o 
  -1  15   9       94.64       83.02     25.33 o 
   0  15   9        5.95       14.05     18.55 o 
   1  15   9      161.30      127.40     19.99 o 
   2  15   9       26.35       19.65     14.76 o 
   3  15   9       18.12       28.92     21.41 o 
  -1  16   9       10.56      -20.00     16.38 o 
   0  16   9        0.19        7.15     16.47 o 
   1  16   9        5.84       26.16     13.48 o 
   2  16   9        1.57       15.33     14.32 o 
   3  16   9       11.67       12.01     10.45 o 
  -1  17   9       22.20       63.22     23.68 o 
   0  17   9        8.35       24.28     20.63 o 
   1  17   9        0.42       -4.97     29.16 o 
   2  17   9       14.70       23.36     17.15 o 
  -1 -11  10        0.42       48.46     36.84 o 
   0 -11  10        0.07       25.88     20.51 o 
   1 -11  10        0.30        4.97     19.97 o 
  -2 -10  10       73.24       87.94     36.75 o 
  -1 -10  10       17.06       30.52     13.21 o 
   0 -10  10        0.00       -7.12     15.57 o 
   1 -10  10       30.48       29.69     21.09 o 
   2 -10  10        9.87       14.33     20.46 o 
  -3  -9  10       23.05       25.98     14.26 o 
  -2  -9  10       97.64       99.03     14.21 o 
  -1  -9  10      106.63      127.39     18.91 o 
   0  -9  10      132.29      142.93     19.08 o 
   1  -9  10       33.02       42.63     22.05 o 
   2  -9  10       11.76       33.32     20.58 o 
  -3  -8  10        1.37       24.61     15.37 o 
  -2  -8  10        0.58       15.74      9.31 o 
  -1  -8  10      132.56      128.93     18.47 o 
   0  -8  10       42.38       50.76     13.81 o 
   1  -8  10       39.57       43.63     21.02 o 
   2  -8  10       14.82       25.63     19.61 o 
   3  -8  10        6.76      -10.15     17.71 o 
  -3  -7  10       76.99       79.79     16.81 o 
  -2  -7  10      147.17      128.43     14.85 o 
  -1  -7  10      401.74      382.60     33.65 o 
   0  -7  10      249.26      294.91     44.33 o 
   1  -7  10      239.57      237.95     22.70 o 
   2  -7  10       74.77       75.94     23.57 o 
   3  -7  10        1.71       11.35     19.17 o 
  -4  -6  10       10.14        0.23     23.08 o 
  -3  -6  10        6.88       12.91     11.93 o 
  -2  -6  10      210.10      230.92     18.14 o 
  -1  -6  10      232.66      262.05     16.84 o 
   0  -6  10        4.62       -1.12     10.65 o 
   1  -6  10       44.81       48.17     12.85 o 
   2  -6  10       21.06       37.96     19.45 o 
   3  -6  10       48.47       67.70     23.36 o 
  -4  -5  10      155.93      140.80     32.70 o 
  -3  -5  10        0.02       -4.76     10.79 o 
  -2  -5  10        2.43       10.27      7.82 o 
  -1  -5  10      941.50      871.84     25.11 o 
   0  -5  10       14.76       19.28     10.64 o 
   1  -5  10       45.39       59.25     12.74 o 
   2  -5  10       17.05       16.79     10.61 o 
   3  -5  10        6.45       -1.55     16.17 o 
   4  -5  10      180.57      171.79     35.68 o 
  -4  -4  10       23.30       20.91     14.52 o 
  -3  -4  10        0.82        1.54     15.55 o 
  -2  -4  10      311.91      298.56     19.31 o 
  -1  -4  10      278.85      303.11     16.43 o 
   0  -4  10      201.91      230.54     21.53 o 
   1  -4  10        7.38       22.89     10.27 o 
   2  -4  10       33.96       41.10     11.94 o 
   3  -4  10        2.08        5.33     12.32 o 
   4  -4  10       77.39       92.26     28.62 o 
  -4  -3  10       61.35       42.02     21.54 o 
  -3  -3  10      105.87      107.65     20.13 o 
  -2  -3  10      160.49      168.27     15.47 o 
  -1  -3  10      148.85      158.89     15.21 o 
   0  -3  10       55.83       50.02     18.99 o 
   1  -3  10      464.35      466.81     23.40 o 
   2  -3  10        1.92        5.63      8.57 o 
   3  -3  10        7.23       12.44      9.75 o 
   4  -3  10       44.38       41.81     23.32 o 
  -4  -2  10      259.33      235.99     31.49 o 
  -3  -2  10      273.39      264.39     23.42 o 
  -2  -2  10      407.55      393.70     26.15 o 
  -1  -2  10      139.67      132.00     11.98 o 
   0  -2  10        0.28       10.91      9.73 o 
   1  -2  10      477.53      472.52     23.17 o 
   2  -2  10      349.36      386.42     22.19 o 
   3  -2  10      129.30      160.37     47.25 o 
   4  -2  10        0.26       11.66      9.41 o 
  -4  -1  10      188.76      190.27     18.28 o 
  -3  -1  10       97.62       69.34     14.11 o 
  -2  -1  10      299.35      262.87     19.70 o 
  -1  -1  10      335.97      341.37     15.33 o 
   0  -1  10      654.58      631.33     24.82 o 
   1  -1  10       53.71       52.48     13.19 o 
   2  -1  10        2.70        8.42      8.74 o 
   3  -1  10       67.31       75.17     32.53 o 
   4  -1  10       54.53       59.26     13.93 o 
  -4   0  10        1.98       -7.71      8.94 o 
  -3   0  10      132.98      132.17     14.29 o 
  -2   0  10       18.73       17.72     10.19 o 
  -1   0  10       30.03       38.34      6.61 o 
   0   0  10      157.99      167.06     11.11 o 
   1   0  10       89.53      108.73     13.96 o 
   2   0  10      103.03      101.24     14.74 o 
   3   0  10        3.17       12.18      8.80 o 
   4   0  10       15.97       18.11     10.60 o 
   5   0  10        6.60       43.63     23.66 o 
  -4   1  10      196.23      171.93     17.48 o 
  -3   1  10      113.56       96.46     13.06 o 
  -2   1  10      210.74      225.89     31.99 o 
  -1   1  10     1310.82     1270.02     21.13 o 
   0   1  10      158.45      183.86     11.36 o 
   1   1  10       45.82       47.65     10.63 o 
   2   1  10      172.98      170.19     24.54 o 
   3   1  10      309.55      307.66     22.03 o 
   4   1  10       22.01       14.58     11.36 o 
   5   1  10        0.01       11.30     10.47 o 
  -4   2  10      431.25      428.37     26.85 o 
  -3   2  10       53.02       26.83      9.81 o 
  -2   2  10       37.18       33.84     10.11 o 
  -1   2  10      621.27      584.98     16.57 o 
   0   2  10      357.18      346.25     13.47 o 
   1   2  10      380.60      394.80     19.83 o 
   2   2  10        3.24        5.62      8.67 o 
   3   2  10      293.10      330.01     21.20 o 
   4   2  10       89.32       82.54     20.38 o 
   5   2  10       20.38       -3.46      9.91 o 
  -4   3  10       29.23       25.59     13.03 o 
  -3   3  10      393.03      405.34     24.62 o 
  -2   3  10      828.95      903.63     35.26 o 
  -1   3  10      489.28      471.42     14.35 o 
   0   3  10      143.29      150.18     18.06 o 
   1   3  10        4.07       -4.91     15.35 o 
   2   3  10      221.02      198.66     18.50 o 
   3   3  10      118.54      128.70     16.68 o 
   4   3  10       53.83       51.88     11.83 o 
   5   3  10        0.13       19.91     11.55 o 
  -4   4  10       30.73       -4.20     19.04 o 
  -3   4  10       57.52       63.74     28.95 o 
  -2   4  10      316.87      324.89     21.47 o 
  -1   4  10      741.06      762.39     25.80 o 
   0   4  10       20.45       23.46      7.88 o 
   1   4  10      243.25      236.01     11.27 o 
   2   4  10        0.26        0.44      6.88 o 
   3   4  10        1.40       -0.38      6.81 o 
   4   4  10        3.04        3.09      9.18 o 
   5   4  10        4.68       -2.67      9.89 o 
  -4   5  10      206.85      209.08     34.96 o 
  -3   5  10       84.58      122.23     16.45 o 
  -2   5  10       44.60       47.42     12.29 o 
  -1   5  10        1.67       11.27      8.77 o 
   0   5  10      506.36      502.74     13.39 o 
   1   5  10       72.75       76.42      7.84 o 
   2   5  10       46.81       21.27      8.41 o 
   3   5  10       87.10       94.16     12.67 o 
   4   5  10       66.69       70.40     15.04 o 
   5   5  10        3.47        7.63     10.89 o 
  -4   6  10       35.28       52.62     24.16 o 
  -3   6  10       20.61       22.70     19.31 o 
  -2   6  10       31.98       32.47     10.40 o 
  -1   6  10      447.09      394.52     20.17 o 
   0   6  10      593.91      607.01     14.81 o 
   1   6  10        1.74       -0.91      4.87 o 
   2   6  10       16.01       17.43      5.81 o 
   3   6  10      165.43      136.32     14.33 o 
   4   6  10      371.83      353.36     20.94 o 
   5   6  10        7.71        9.14     11.69 o 
  -4   7  10      112.14      146.22     32.35 o 
  -3   7  10      264.77      264.19     34.81 o 
  -2   7  10       49.88       57.52     11.77 o 
  -1   7  10      127.27      119.08     14.63 o 
   0   7  10       42.45       42.97      8.64 o 
   1   7  10      244.44      237.33     12.06 o 
   2   7  10       14.09       14.82      6.23 o 
   3   7  10       17.19       13.11      8.17 o 
   4   7  10      285.73      323.38     22.82 o 
   5   7  10        0.57        7.84     11.64 o 
  -4   8  10       83.67      114.67     30.80 o 
  -3   8  10       67.01       20.69     20.30 o 
  -2   8  10       28.21       24.43     18.21 o 
  -1   8  10      121.98      112.43     13.67 o 
   0   8  10       20.00       22.97      8.14 o 
   1   8  10      108.66      121.76     10.42 o 
   2   8  10      285.65      275.70     14.48 o 
   3   8  10      173.77      164.15     16.07 o 
   4   8  10        2.76       11.58      9.98 o 
   5   8  10        4.92        9.15     15.37 o 
  -4   9  10       10.99       54.16     26.33 o 
  -3   9  10        3.37        0.97     18.71 o 
  -2   9  10       51.17       95.96     23.95 o 
  -1   9  10      302.46      301.21     17.97 o 
   0   9  10      668.00      684.08     20.32 o 
   1   9  10       26.93       45.10     11.15 o 
   2   9  10       41.39       36.32      7.69 o 
   3   9  10       19.75       20.26      8.71 o 
   4   9  10      183.88      205.94     19.98 o 
   5   9  10       24.72       22.86     14.34 o 
  -4  10  10       32.62       -5.38     22.65 o 
  -3  10  10      433.36      474.37     43.92 o 
  -2  10  10       52.39       74.09     23.32 o 
  -1  10  10       57.80       93.59     22.90 o 
   0  10  10      150.84      152.33     12.94 o 
   1  10  10      443.13      407.30     17.75 o 
   2  10  10        4.71        3.19      7.14 o 
   3  10  10       97.00      102.28     13.48 o 
   4  10  10       84.42      106.79     33.45 o 
  -3  11  10        6.81        4.84     18.80 o 
  -2  11  10        2.66      -26.26     16.50 o 
  -1  11  10        2.57        0.46     16.86 o 
   0  11  10       76.77       87.32     10.32 o 
   1  11  10       49.31       40.67      9.54 o 
   2  11  10        8.63       15.41      8.56 o 
   3  11  10        9.25        6.51     16.16 o 
   4  11  10       38.83       35.70     15.27 o 
  -3  12  10       18.24      -18.14     16.48 o 
  -2  12  10       13.26       78.96     24.51 o 
  -1  12  10        2.39       -3.20     16.89 o 
   0  12  10       79.75      142.01     18.28 o 
   1  12  10       46.62       46.55     11.59 o 
   2  12  10       15.00        4.86      8.08 o 
   3  12  10       27.27       40.78     10.53 o 
   4  12  10        2.84      -13.04     22.82 o 
  -3  13  10      130.85       94.21     30.18 o 
  -2  13  10       99.75       50.23     24.02 o 
  -1  13  10       23.56       23.56     19.85 o 
   0  13  10        8.04        1.56     16.51 o 
   1  13  10       42.36       58.62     10.71 o 
   2  13  10        1.51        0.97      8.49 o 
   3  13  10       84.94      101.56     19.64 o 
   4  13  10       23.42       39.77     17.41 o 
  -2  14  10        0.31       44.85     20.97 o 
  -1  14  10        6.95       -1.78     15.87 o 
   0  14  10      113.63      107.54     26.29 o 
   1  14  10      104.07      124.23     19.56 o 
   2  14  10       11.23       15.28      9.62 o 
   3  14  10        0.07      -12.44     19.35 o 
   4  14  10       16.54       29.46     17.52 o 
  -2  15  10       88.09      -10.87     20.45 o 
  -1  15  10        3.02       42.87     21.25 o 
   0  15  10       59.94       46.04     21.95 o 
   1  15  10        0.54      -10.67     11.72 o 
   2  15  10       50.74       35.46     15.73 o 
   3  15  10        8.78       11.25     20.21 o 
  -1  16  10       20.00        2.79     19.97 o 
   0  16  10       11.79       29.10     19.25 o 
   1  16  10        3.64        5.34     13.71 o 
   2  16  10       12.51       10.65     14.15 o 
   3  16  10        0.71       33.76     13.63 o 
   0  17  10       29.39       45.36     20.64 o 
   1  17  10      117.60      144.80     22.65 o 
   2  17  10        1.43       -4.38     13.64 o 
  -1 -10  11       72.83      115.94     43.04 o 
   0 -10  11        3.64        3.72     17.81 o 
   1 -10  11        5.89       14.08     20.13 o 
  -2  -9  11      114.77      144.47     20.24 o 
  -1  -9  11       11.41       41.10     13.71 o 
   0  -9  11      467.30      482.85     42.34 o 
   1  -9  11       55.19       44.00     23.14 o 
   2  -9  11        1.17        4.93     20.96 o 
  -3  -8  11       80.90       44.76     17.30 o 
  -2  -8  11       18.61       20.65     18.52 o 
  -1  -8  11        0.01       11.60     10.97 o 
   0  -8  11       72.71       95.14     16.51 o 
   1  -8  11      257.96      276.42     40.56 o 
   2  -8  11       67.40       51.63     23.04 o 
  -3  -7  11       27.37       37.21     14.39 o 
  -2  -7  11       85.50      109.58     14.01 o 
  -1  -7  11       64.96       67.03     15.54 o 
   0  -7  11       26.55       39.56     20.18 o 
   1  -7  11       28.42       36.30     24.60 o 
   2  -7  11       11.03       28.75     19.87 o 
   3  -7  11       19.17        6.93     21.09 o 
  -3  -6  11        2.68        9.07     12.31 o 
  -2  -6  11        3.88       13.23      8.55 o 
  -1  -6  11        7.91       19.85     12.64 o 
   0  -6  11      400.57      374.68     24.10 o 
   1  -6  11        2.23       20.50     10.49 o 
   2  -6  11        6.55       15.70     16.05 o 
   3  -6  11       20.76       32.35     22.69 o 
  -4  -5  11      151.98      125.33     21.31 o 
  -3  -5  11        5.44       -1.53     12.14 o 
  -2  -5  11       10.71       16.38      8.67 o 
  -1  -5  11       41.39       51.82     14.03 o 
   0  -5  11      303.63      304.51     24.97 o 
   1  -5  11        0.05       10.68     10.17 o 
   2  -5  11       79.78       78.15     15.34 o 
   3  -5  11       12.34        3.29     17.08 o 
  -4  -4  11      128.65      106.04     20.52 o 
  -3  -4  11       46.11       41.96     13.86 o 
  -2  -4  11      137.79      146.11     18.28 o 
  -1  -4  11      249.71      276.48     21.60 o 
   0  -4  11        5.99       19.35     10.67 o 
   1  -4  11      287.77      298.51     24.75 o 
   2  -4  11       27.95       27.66     19.23 o 
   3  -4  11        8.99       11.79     17.96 o 
   4  -4  11        0.08      -18.65     17.24 o 
  -4  -3  11      310.94      268.04     27.48 o 
  -3  -3  11       17.28       23.78     12.42 o 
  -2  -3  11       13.18        5.22      9.80 o 
  -1  -3  11       31.30       37.14     16.06 o 
   0  -3  11      347.22      325.72     26.02 o 
   1  -3  11       75.70       72.74     13.95 o 
   2  -3  11      121.44      145.78     18.40 o 
   3  -3  11      111.74       96.49     17.77 o 
   4  -3  11        5.84       20.31     19.72 o 
  -4  -2  11      393.47      442.56     29.90 o 
  -3  -2  11        9.81        1.95     10.70 o 
  -2  -2  11        0.16       -0.81      9.17 o 
  -1  -2  11       82.47       83.63     10.44 o 
   0  -2  11      392.07      374.92     21.55 o 
   1  -2  11      411.82      408.91     32.10 o 
   2  -2  11       23.62       11.87      9.78 o 
   3  -2  11       71.47       69.84     15.01 o 
   4  -2  11       10.86       41.10     21.76 o 
  -4  -1  11      219.52      217.70     19.63 o 
  -3  -1  11      227.74      229.89     23.15 o 
  -2  -1  11        0.16       11.19      9.81 o 
  -1  -1  11      618.20      629.31     19.55 o 
   0  -1  11        3.19       13.80      9.51 o 
   1  -1  11      423.93      422.37     22.89 o 
   2  -1  11        8.89        5.29      9.03 o 
   3  -1  11        0.07       -0.72     11.62 o 
   4  -1  11        2.01       -5.94     12.20 o 
  -4   0  11       36.40       30.89     16.27 o 
  -3   0  11       14.02       22.03     12.74 o 
  -2   0  11      272.17      225.32     16.19 o 
  -1   0  11       19.76       20.00      6.07 o 
   0   0  11        0.01       -6.45      7.48 o 
   1   0  11        1.10      -10.09     23.25 o 
   2   0  11       45.76       58.02     24.17 o 
   3   0  11       59.73       53.34     13.44 o 
   4   0  11       24.04       14.72     10.75 o 
  -4   1  11       41.49       53.97     12.70 o 
  -3   1  11       67.25       57.78     11.82 o 
  -2   1  11        7.58       -0.05      7.26 o 
  -1   1  11      339.89      347.71     16.54 o 
   0   1  11      844.96      817.10     27.32 o 
   1   1  11      152.92      149.76     25.78 o 
   2   1  11       15.77       20.11     13.70 o 
   3   1  11       81.69       96.61     15.60 o 
   4   1  11       48.86       50.57     14.13 o 
   5   1  11       30.21       31.74     11.39 o 
  -4   2  11      274.66      270.73     39.60 o 
  -3   2  11      246.31      282.53     20.53 o 
  -2   2  11      199.55      206.11     19.61 o 
  -1   2  11        9.20        7.58      6.46 o 
   0   2  11      248.48      231.88     12.91 o 
   1   2  11      423.72      433.64     21.33 o 
   2   2  11        1.39      -10.04      7.08 o 
   3   2  11       53.68       46.99     11.93 o 
   4   2  11       67.06       86.16     20.45 o 
   5   2  11       16.86       23.06     11.54 o 
  -4   3  11       24.56       32.36     13.58 o 
  -3   3  11        0.03       -0.19     15.45 o 
  -2   3  11      101.43       99.22     15.38 o 
  -1   3  11        0.69       13.11     10.22 o 
   0   3  11      137.10      150.13     12.92 o 
   1   3  11      238.86      254.69     19.82 o 
   2   3  11      122.40      138.86     18.97 o 
   3   3  11        4.90        8.65      8.66 o 
   4   3  11        3.01        4.95      8.62 o 
   5   3  11        9.22      -13.71      9.95 o 
  -4   4  11       75.57       22.70     21.63 o 
  -3   4  11       54.74       48.67     13.74 o 
  -2   4  11        1.38      -11.09      8.62 o 
  -1   4  11      298.82      321.93     19.69 o 
   0   4  11     2388.99     2366.20     34.93 o 
   1   4  11      164.63      157.26     40.18 o 
   2   4  11      413.86      390.95     21.36 o 
   3   4  11        1.39       -3.15      8.13 o 
   4   4  11       28.55       33.21     11.32 o 
   5   4  11       53.09       51.26     14.68 o 
  -4   5  11      200.45      182.65     34.14 o 
  -3   5  11      541.57      583.81     75.25 o 
  -2   5  11        1.88       -3.39      9.30 o 
  -1   5  11      992.37     1006.87     30.56 o 
   0   5  11      340.43      316.06     11.74 o 
   1   5  11      541.80      544.64     18.63 o 
   2   5  11        2.27       -5.49     10.05 o 
   3   5  11      159.82      159.16     15.54 o 
   4   5  11       82.12       76.91     13.99 o 
   5   5  11       85.82       68.29     15.55 o 
  -4   6  11       10.74       53.05     24.70 o 
  -3   6  11      266.73      332.13     39.96 o 
  -2   6  11        0.06      -13.47     19.59 o 
  -1   6  11        1.29       -4.26      8.49 o 
   0   6  11      312.52      295.88     11.92 o 
   1   6  11      449.98      406.76     13.95 o 
   2   6  11      118.45      115.22     13.26 o 
   3   6  11        7.87        4.87      7.74 o 
   4   6  11       44.04       42.78     12.15 o 
   5   6  11       40.59        9.83     12.41 o 
  -4   7  11       11.10      -11.08     20.41 o 
  -3   7  11       19.31       61.98     23.65 o 
  -2   7  11      115.82      142.16     15.98 o 
  -1   7  11      391.76      405.86     21.00 o 
   0   7  11      192.19      213.53     11.44 o 
   1   7  11       27.85       38.50      7.56 o 
   2   7  11       99.38       98.05     12.38 o 
   3   7  11       53.08       65.98     12.32 o 
   4   7  11       44.93       32.71     11.19 o 
   5   7  11        6.68       20.85     11.87 o 
  -4   8  11        0.50       -5.51     20.32 o 
  -3   8  11      177.36      111.36     28.03 o 
  -2   8  11      185.95      206.05     30.52 o 
  -1   8  11       74.32       72.85     26.20 o 
   0   8  11        1.20        3.79      7.28 o 
   1   8  11      130.87      146.35     11.37 o 
   2   8  11        6.43        8.19      6.03 o 
   3   8  11      193.09      144.38     15.80 o 
   4   8  11        4.03       -1.00      8.68 o 
   5   8  11       87.56       81.80     16.50 o 
  -4   9  11      276.28      210.80     39.38 o 
  -3   9  11       75.63       43.98     23.49 o 
  -2   9  11        2.57      -28.27     15.19 o 
  -1   9  11        4.79       13.11     11.89 o 
   0   9  11      239.59      249.41     14.94 o 
   1   9  11     1288.50     1237.37     27.93 o 
   2   9  11       11.86       29.17      7.83 o 
   3   9  11       67.61       44.44     11.65 o 
   4   9  11        0.97       -4.56      9.73 o 
  -3  10  11       27.93       43.59     25.31 o 
  -2  10  11      214.95      240.73     34.57 o 
  -1  10  11       40.46       28.90     19.42 o 
   0  10  11       26.64       23.25      8.95 o 
   1  10  11       86.78       82.10     11.40 o 
   2  10  11       89.45      106.26     12.59 o 
   3  10  11        1.72        2.87     10.22 o 
   4  10  11       17.06      -27.60     29.25 o 
  -3  11  11        4.43       60.19     24.99 o 
  -2  11  11        2.34       18.43     19.04 o 
  -1  11  11       34.50       49.55     20.99 o 
   0  11  11       19.48       20.06     11.44 o 
   1  11  11        5.77       15.81      8.04 o 
   2  11  11      112.41      105.06     13.13 o 
   3  11  11        9.88       19.69     12.35 o 
   4  11  11        5.35        1.90     12.05 o 
  -3  12  11       55.93       34.23     24.28 o 
  -2  12  11       20.41       10.27     18.95 o 
  -1  12  11       72.32      105.68     26.64 o 
   0  12  11       11.64       10.26     17.01 o 
   1  12  11      336.73      324.90     17.35 o 
   2  12  11       63.99       81.99     12.12 o 
   3  12  11        0.01       33.78     22.69 o 
   4  12  11       23.81       37.91     19.55 o 
  -3  13  11        3.41      -35.41     19.65 o 
  -2  13  11      205.17      203.02     37.01 o 
  -1  13  11      122.05      141.54     29.74 o 
   0  13  11        2.70       -2.58     15.97 o 
   1  13  11       46.66       71.40     12.18 o 
   2  13  11       48.88       48.58     11.73 o 
   3  13  11       27.59       24.80     14.02 o 
   4  13  11        0.91       -7.66     12.50 o 
  -2  14  11       48.32       30.41     22.96 o 
  -1  14  11        2.22        3.73     18.29 o 
   0  14  11       41.99       30.93     21.68 o 
   1  14  11       27.09       16.59     14.14 o 
   2  14  11       47.27       33.93     10.81 o 
   3  14  11       51.09       73.33     12.25 o 
  -2  15  11        4.84       40.05     23.93 o 
  -1  15  11       52.05       94.96     27.43 o 
   0  15  11        7.02       37.95     18.76 o 
   1  15  11       11.90        8.70     13.74 o 
   2  15  11       18.22       46.77     18.50 o 
   3  15  11        5.50       17.75     16.34 o 
  -1  16  11       26.87       15.86     20.44 o 
   0  16  11        0.02       18.39     18.04 o 
   1  16  11       14.11        2.56     13.95 o 
   2  16  11        2.69       12.88     14.90 o 
   0  17  11        0.34       14.70     17.87 o 
   1  17  11       40.95       42.99     20.65 o 
  -1  -9  12       29.16       74.65     16.03 o 
   0  -9  12       97.07      142.75     35.60 o 
   1  -9  12        1.86        0.11     17.51 o 
  -2  -8  12       11.40       58.50     20.94 o 
  -1  -8  12        8.09       53.38     14.82 o 
   0  -8  12        1.17       28.63     12.70 o 
   1  -8  12      134.11      114.75     28.88 o 
   2  -8  12       84.56       84.14     28.13 o 
  -2  -7  12        2.39       42.76     22.07 o 
  -1  -7  12       26.08       36.97     19.78 o 
   0  -7  12      319.34      352.44     26.12 o 
   1  -7  12       13.97       27.07     11.27 o 
   2  -7  12       42.35        9.68     17.72 o 
  -3  -6  12      254.89      221.29     31.67 o 
  -2  -6  12        7.69        3.29     17.78 o 
  -1  -6  12       14.21       35.06     13.50 o 
   0  -6  12      205.54      249.59     27.64 o 
   1  -6  12       27.84       50.62     22.99 o 
   2  -6  12       28.23        7.77     17.60 o 
   3  -6  12        0.89       16.76     22.11 o 
  -3  -5  12        6.01       13.59     13.15 o 
  -2  -5  12        4.71       -0.35     18.26 o 
  -1  -5  12       13.38        5.77     10.93 o 
   0  -5  12       17.89       22.18     11.44 o 
   1  -5  12       40.68       60.95     14.81 o 
   2  -5  12       10.50       13.54     12.28 o 
   3  -5  12       20.80       33.45     22.75 o 
  -3  -4  12       31.04       45.55     14.89 o 
  -2  -4  12       57.78       64.20     15.48 o 
  -1  -4  12      237.66      255.82     22.96 o 
   0  -4  12       60.56       45.59     13.33 o 
   1  -4  12        4.35        1.76      9.61 o 
   2  -4  12       35.15       32.94     12.34 o 
  -4  -3  12        1.73        2.82     14.40 o 
  -3  -3  12      379.52      396.16     28.16 o 
  -2  -3  12      181.39      183.35     19.92 o 
  -1  -3  12      166.80      161.05     18.99 o 
   0  -3  12       10.68       11.66     10.03 o 
   1  -3  12      137.76      169.06     21.33 o 
   2  -3  12      146.29      141.30     18.86 o 
   3  -3  12       83.54       97.73     16.98 o 
   4  -3  12       57.61       72.90     27.76 o 
  -4  -2  12      141.75      180.25     18.65 o 
  -3  -2  12      134.70      152.08     19.59 o 
  -2  -2  12      111.72       95.92     15.67 o 
  -1  -2  12      180.30      184.04     18.43 o 
   0  -2  12      206.27      220.51     20.54 o 
   1  -2  12      355.56      321.09     21.50 o 
   2  -2  12       11.57       10.53     10.14 o 
   3  -2  12       40.46       27.00     12.60 o 
   4  -2  12       13.35       23.61     19.98 o 
  -4  -1  12       59.45       46.27     12.78 o 
  -3  -1  12       32.15       29.64     15.67 o 
  -2  -1  12      171.38      161.60     18.45 o 
  -1  -1  12        1.13        1.73     10.20 o 
   0  -1  12       81.89       80.93     13.68 o 
   1  -1  12       34.04       19.78      9.67 o 
   2  -1  12        1.85        1.50      9.08 o 
   3  -1  12       25.14        9.62     10.49 o 
   4  -1  12       17.49       26.00     12.37 o 
  -4   0  12       28.70       22.51     11.56 o 
  -3   0  12      281.78      278.33     28.77 o 
  -2   0  12       22.77        7.55      8.04 o 
  -1   0  12       51.85       54.28      7.28 o 
   0   0  12      379.35      403.44     21.89 o 
   1   0  12        1.99        6.06      8.24 o 
   2   0  12       20.06       29.32     17.02 o 
   3   0  12        1.10        3.47      9.40 o 
   4   0  12      147.74      180.32     22.73 o 
  -4   1  12       83.74       90.82     15.24 o 
  -3   1  12      513.25      480.89     22.34 o 
  -2   1  12       51.63       42.09     12.00 o 
  -1   1  12       62.68       62.77     17.83 o 
   0   1  12      160.90      148.83     16.17 o 
   1   1  12      493.79      484.17     23.81 o 
   2   1  12      235.29      260.52     22.81 o 
   3   1  12       14.75       21.61     10.60 o 
   4   1  12      110.56      122.73     19.32 o 
  -4   2  12      186.70      201.52     23.36 o 
  -3   2  12        0.53        3.93     21.75 o 
  -2   2  12      492.28      532.13     26.19 o 
  -1   2  12      767.20      743.49     43.53 o 
   0   2  12       24.28        9.18      8.99 o 
   1   2  12       23.83       17.06      9.27 o 
   2   2  12        0.77       -2.04      8.07 o 
   3   2  12        4.23       24.26     11.49 o 
   4   2  12       11.16        3.80     19.23 o 
  -4   3  12        2.29        7.92     12.11 o 
  -3   3  12        1.31      -25.76     23.94 o 
  -2   3  12       18.94       21.43     11.52 o 
  -1   3  12      374.33      375.28     20.98 o 
   0   3  12      207.58      237.89     17.49 o 
   1   3  12        0.00       -6.23      7.66 o 
   2   3  12        3.63       10.78      8.74 o 
   3   3  12       41.50       45.65     13.06 o 
   4   3  12       34.90       13.70     11.02 o 
  -4   4  12       39.84       59.76     24.93 o 
  -3   4  12      338.29      363.00     26.63 o 
  -2   4  12       29.97       47.45     12.61 o 
  -1   4  12       26.24       19.14     10.80 o 
   0   4  12      224.68      210.34     13.07 o 
   1   4  12      251.41      251.70     30.16 o 
   2   4  12      165.57      179.34     18.89 o 
   3   4  12       15.76        4.94      9.42 o 
   4   4  12       62.45       48.33     12.21 o 
  -4   5  12        0.01      -19.17     18.28 o 
  -3   5  12       38.00       56.09     13.82 o 
  -2   5  12      281.57      292.77     21.16 o 
  -1   5  12      202.56      203.59     22.48 o 
   0   5  12      327.38      327.53     12.53 o 
   1   5  12      132.94      144.97     17.93 o 
   2   5  12       54.01       70.49     11.23 o 
   3   5  12       40.04       42.47     10.88 o 
   4   5  12       15.85       17.98     11.61 o 
  -4   6  12       16.38       70.83     27.11 o 
  -3   6  12       60.34       56.11     23.58 o 
  -2   6  12      252.16      267.23     20.14 o 
  -1   6  12       25.67        7.65     24.41 o 
   0   6  12      118.22      111.03      9.50 o 
   1   6  12       85.09       76.24     10.71 o 
   2   6  12       63.68       58.25     10.88 o 
   3   6  12        9.93        6.45      9.25 o 
   4   6  12       32.98       30.56     14.05 o 
  -4   7  12        5.10       -3.63     21.46 o 
  -3   7  12      284.87      325.19     40.64 o 
  -2   7  12      135.28      144.83     17.17 o 
  -1   7  12      409.38      429.74     29.77 o 
   0   7  12        2.63       -2.28      5.64 o 
   1   7  12       40.37       44.34      8.03 o 
   2   7  12       29.20       26.89      9.10 o 
   3   7  12       41.55       35.72     10.32 o 
   4   7  12       11.48       15.90     17.73 o 
  -4   8  12       12.05       42.44     26.40 o 
  -3   8  12       14.68        6.72     19.08 o 
  -2   8  12      168.11      192.89     30.65 o 
  -1   8  12       22.33       11.20     16.01 o 
   0   8  12      303.50      275.10     18.98 o 
   1   8  12      101.46      110.23     10.27 o 
   2   8  12      264.53      275.50     17.63 o 
   3   8  12       19.60       14.54      8.88 o 
   4   8  12        9.97        8.24     11.12 o 
  -3   9  12       54.44       59.58     25.28 o 
  -2   9  12      410.13      477.97     40.60 o 
  -1   9  12       32.01       52.29     10.91 o 
   0   9  12        8.98       14.93      8.68 o 
   1   9  12      131.29      129.25     12.60 o 
   2   9  12      339.38      356.51     18.21 o 
   3   9  12        0.10        0.35      9.42 o 
   4   9  12       39.44       14.88     10.38 o 
  -3  10  12      153.81      192.72     36.30 o 
  -2  10  12        4.27       20.72     18.77 o 
  -1  10  12       48.29       51.40     22.41 o 
   0  10  12        0.43       16.96     12.47 o 
   1  10  12       36.21       24.82      9.11 o 
   2  10  12        5.94       15.07     18.36 o 
   3  10  12       29.38       37.21     12.10 o 
   4  10  12        4.34       -3.71     10.24 o 
  -3  11  12       65.65       72.59     28.76 o 
  -2  11  12        0.21      -28.88     14.49 o 
  -1  11  12        0.91       11.30     17.99 o 
   0  11  12        7.65        1.88      8.06 o 
   1  11  12       14.36       22.11      8.36 o 
   2  11  12       52.88       66.93     11.78 o 
   3  11  12        1.68       -3.14      9.59 o 
   4  11  12       19.90       26.97     15.05 o 
  -3  12  12       47.55       17.09     24.25 o 
  -2  12  12      242.38      259.43     39.05 o 
  -1  12  12       29.52       24.40     21.38 o 
   0  12  12       26.88       38.04     18.27 o 
   1  12  12       26.29       25.49     10.18 o 
   2  12  12       79.01       84.10     13.18 o 
   3  12  12       28.34       33.26     14.36 o 
   4  12  12       23.18        4.60     15.12 o 
  -2  13  12        7.05      -34.10     17.05 o 
  -1  13  12       48.69       28.42     22.34 o 
   0  13  12       39.77       -0.94     17.02 o 
   1  13  12       28.03       36.13     19.79 o 
   2  13  12       57.85       51.18     11.66 o 
   3  13  12       19.06       19.84     14.27 o 
  -2  14  12       36.76       26.56     24.04 o 
  -1  14  12       62.49       60.30     23.30 o 
   0  14  12        2.81       23.10     17.63 o 
   1  14  12       58.32       73.44     19.78 o 
   2  14  12        0.15       15.21      9.49 o 
   3  14  12       27.28       13.69     32.81 o 
  -1  15  12       25.17       80.12     26.93 o 
   0  15  12       32.39      -11.19     16.01 o 
   1  15  12       13.60        9.16     17.14 o 
   2  15  12       42.03       51.45     33.89 o 
   3  15  12        0.84        2.20     13.82 o 
  -1  16  12        0.69      -30.65     15.32 o 
   0  16  12       19.90       69.04     24.21 o 
   1  16  12       12.81       23.91     20.03 o 
   2  16  12       50.30       54.29     19.20 o 
   1  17  12        0.17       26.69     19.31 o 
  -1  -8  13       82.26      130.85     25.45 o 
   0  -8  13        0.06       32.63     29.90 o 
   1  -8  13       55.33       44.49     23.25 o 
  -2  -7  13        0.52       44.79     21.86 o 
  -1  -7  13        5.91       37.61     26.59 o 
   0  -7  13       26.18       55.79     14.17 o 
   1  -7  13      107.78      124.22     24.15 o 
   2  -7  13        0.01       -0.93     17.85 o 
  -2  -6  13       80.12       97.19     26.83 o 
  -1  -6  13       23.15       17.12     12.88 o 
   0  -6  13       24.35       27.95     12.21 o 
   1  -6  13       26.33       13.26     10.59 o 
   2  -6  13       20.29       16.22     20.46 o 
  -3  -5  13        2.04       -8.56     11.86 o 
  -2  -5  13       53.64       60.13     23.71 o 
  -1  -5  13       70.40       93.15     16.10 o 
   0  -5  13      125.74      117.33     25.75 o 
   1  -5  13        4.92        9.22     13.16 o 
   2  -5  13        4.98       -1.33     14.77 o 
   3  -5  13        0.08        1.68     18.46 o 
  -3  -4  13      477.60      546.36     44.25 o 
  -2  -4  13      100.29       96.07     25.74 o 
  -1  -4  13       77.78       87.57     18.71 o 
   0  -4  13       68.62       80.72     15.26 o 
   1  -4  13       90.68      103.25     17.37 o 
   2  -4  13      189.04      170.23     21.26 o 
   3  -4  13       14.58        3.86     18.82 o 
  -3  -3  13      145.04      146.55     21.36 o 
  -2  -3  13      240.60      263.60     36.35 o 
  -1  -3  13       14.77       25.90     12.05 o 
   0  -3  13        3.14       -8.30      9.40 o 
   1  -3  13       75.71       71.25     14.54 o 
   2  -3  13      148.94      160.85     20.53 o 
   3  -3  13        9.33       -7.05     16.63 o 
  -3  -2  13       31.33       32.38     11.25 o 
  -2  -2  13       52.06       51.98     13.71 o 
  -1  -2  13        5.22       11.60      9.61 o 
   0  -2  13      351.11      363.86     22.86 o 
   1  -2  13        8.85       18.43     13.43 o 
   2  -2  13       14.70       -2.15      9.02 o 
   3  -2  13        6.09        4.68     13.47 o 
  -3  -1  13      321.47      374.37     29.69 o 
  -2  -1  13       11.35       20.85     10.98 o 
  -1  -1  13      398.56      395.27     36.12 o 
   0  -1  13        7.57        1.17      9.16 o 
   1  -1  13       25.60       28.84     11.43 o 
   2  -1  13        6.65        5.82     10.00 o 
   3  -1  13       23.11       34.75     12.66 o 
   4  -1  13        4.11       19.48     13.78 o 
  -4   0  13       22.46       43.02     13.28 o 
  -3   0  13       44.31       45.87     11.93 o 
  -2   0  13      186.22      185.30     15.55 o 
  -1   0  13        9.55        9.04     13.73 o 
   0   0  13      275.12      273.52     24.22 o 
   1   0  13      294.53      291.30     24.26 o 
   2   0  13       64.97       38.62     13.47 o 
   3   0  13       26.81       24.25     12.88 o 
   4   0  13       23.16       27.98     18.34 o 
  -4   1  13        0.00       10.09     13.22 o 
  -3   1  13      131.39      125.15     15.16 o 
  -2   1  13      465.34      452.98     24.66 o 
  -1   1  13       62.59       66.77     20.38 o 
   0   1  13        7.96       17.26     21.01 o 
   1   1  13       32.34       36.63     13.32 o 
   2   1  13      356.81      342.47     23.09 o 
   3   1  13        0.26       -6.97     10.41 o 
   4   1  13       17.23       22.88     13.00 o 
  -4   2  13       11.45       20.06     18.81 o 
  -3   2  13      100.83      125.93     18.55 o 
  -2   2  13        0.61       -5.74      9.84 o 
  -1   2  13      371.32      358.94     20.69 o 
   0   2  13       38.67       62.88     12.02 o 
   1   2  13       57.80       49.11     13.37 o 
   2   2  13       51.75       41.64     17.28 o 
   3   2  13       49.95       18.79     26.68 o 
   4   2  13        9.12       23.67     13.64 o 
  -4   3  13        5.85       23.99     13.27 o 
  -3   3  13       14.18       11.38     11.25 o 
  -2   3  13       49.82       42.10     13.16 o 
  -1   3  13        5.33       -9.18      8.57 o 
   0   3  13       44.56       64.43     11.74 o 
   1   3  13     1534.18     1475.87     40.94 o 
   2   3  13       59.29       53.36     12.81 o 
   3   3  13       33.41       36.67     12.76 o 
   4   3  13        4.13        4.46     17.79 o 
  -4   4  13       30.48       21.65     22.65 o 
  -3   4  13      222.07      228.32     22.20 o 
  -2   4  13      973.49     1011.52     34.29 o 
  -1   4  13        9.16       15.32     10.27 o 
   0   4  13      831.03      836.97     28.20 o 
   1   4  13      169.32      167.51     18.14 o 
   2   4  13      270.74      288.02     33.22 o 
   3   4  13       47.01       36.90     12.32 o 
   4   4  13       76.58       52.30     12.56 o 
  -4   5  13       16.30       60.87     26.42 o 
  -3   5  13        0.12       25.53     11.70 o 
  -2   5  13       20.18       40.50     12.34 o 
  -1   5  13       35.11       31.88     11.45 o 
   0   5  13      293.11      288.89     14.12 o 
   1   5  13        5.48        7.89      8.74 o 
   2   5  13      135.61      133.12     17.04 o 
   3   5  13       38.16       43.28     11.62 o 
   4   5  13        2.29        5.11     12.48 o 
  -4   6  13        6.62        6.81     22.54 o 
  -3   6  13        1.74       10.32     19.81 o 
  -2   6  13        1.31       25.07     10.59 o 
  -1   6  13       14.20       23.58     11.55 o 
   0   6  13      703.46      671.29     25.24 o 
   1   6  13      350.98      322.60     16.33 o 
   2   6  13        0.10       -3.02      7.37 o 
   3   6  13        2.98        6.57      8.75 o 
   4   6  13       40.87       44.00     12.56 o 
  -3   7  13       30.47       32.31     21.29 o 
  -2   7  13      349.71      397.50     41.30 o 
  -1   7  13      378.09      437.11     23.03 o 
   0   7  13      271.43      298.59     19.23 o 
   1   7  13       74.19       79.80     12.37 o 
   2   7  13      122.63      112.79     13.40 o 
   3   7  13       76.40       81.71     12.83 o 
   4   7  13       42.54       26.46     13.14 o 
  -3   8  13      151.32      165.18     32.47 o 
  -2   8  13       31.94       38.61     20.76 o 
  -1   8  13       31.81       14.60     12.79 o 
   0   8  13        0.01       15.21     14.61 o 
   1   8  13      231.08      237.58     16.76 o 
   2   8  13      518.06      480.22     20.89 o 
   3   8  13       62.66       65.12     13.08 o 
   4   8  13       43.70        4.71     10.65 o 
  -3   9  13       14.67       25.40     23.59 o 
  -2   9  13       87.07       71.08     25.55 o 
  -1   9  13      285.68      359.86     22.52 o 
   0   9  13       37.93       45.84     20.12 o 
   1   9  13       53.04       39.21      8.27 o 
   2   9  13       26.79       21.00      9.66 o 
   3   9  13       57.27       38.97     11.66 o 
   4   9  13        0.24       -9.72      9.35 o 
  -3  10  13        1.56       -6.85     20.09 o 
  -2  10  13       54.10       52.69     22.73 o 
  -1  10  13       40.64       56.27     21.96 o 
   0  10  13       37.08       53.88     12.19 o 
   1  10  13       13.44       18.25      8.42 o 
   2  10  13       42.06       38.81     11.45 o 
   3  10  13        1.86      -16.71     14.59 o 
   4  10  13       18.49       17.80     14.94 o 
  -3  11  13       10.91       20.35     22.83 o 
  -2  11  13        6.95        7.46     20.30 o 
  -1  11  13       28.29       25.78     20.71 o 
   0  11  13       56.53       36.78     17.41 o 
   1  11  13        5.80       11.58      8.39 o 
   2  11  13      216.98      185.42     21.47 o 
   3  11  13       52.87       53.17     25.04 o 
   4  11  13       21.55       40.50     20.34 o 
  -2  12  13        5.84       -1.93     20.11 o 
  -1  12  13      490.46      458.64     47.75 o 
   0  12  13      121.32       71.48     23.24 o 
   1  12  13       15.12        9.48      8.38 o 
   2  12  13       25.45       33.77     13.60 o 
   3  12  13       35.05       37.66     23.24 o 
   4  12  13       56.42       31.34     15.23 o 
  -2  13  13        1.07       30.10     23.76 o 
  -1  13  13        5.53       16.67     19.84 o 
   0  13  13        3.85       11.84     17.27 o 
   1  13  13        0.98       27.09      9.49 o 
   2  13  13        1.11       21.93      8.40 o 
   3  13  13       20.91       -2.66     26.70 o 
  -2  14  13       14.48       68.42     24.79 o 
  -1  14  13        0.97        4.10     19.93 o 
   0  14  13       23.21       54.45     21.06 o 
   1  14  13        7.28       73.33     19.97 o 
   2  14  13       42.53       34.59     10.33 o 
   3  14  13        6.55        3.99     13.90 o 
  -1  15  13      122.17      151.37     32.42 o 
   0  15  13       20.63      -26.08     13.04 o 
   1  15  13        5.14       13.39     16.12 o 
   2  15  13       12.44       18.71     33.79 o 
   0  16  13        2.55      -34.02     17.01 o 
   1  16  13        3.70      -24.35     14.19 o 
   2  16  13       29.15       43.05     34.76 o 
  -1  -7  14        0.45       19.93     21.26 o 
   0  -7  14       29.21       55.80     29.56 o 
   1  -7  14       63.80      105.86     28.59 o 
  -2  -6  14       66.85      131.34     31.45 o 
  -1  -6  14       22.04       21.53     12.87 o 
   0  -6  14        1.95       34.37     25.72 o 
   1  -6  14        1.19       30.57     13.75 o 
  -2  -5  14       14.24        6.32     19.84 o 
  -1  -5  14        2.97       19.81     23.52 o 
   0  -5  14       44.59       56.71     14.62 o 
   1  -5  14       98.90      120.60     19.14 o 
   2  -5  14        0.01       10.54     11.75 o 
  -2  -4  14      150.15      181.34     34.95 o 
  -1  -4  14      236.52      246.59     29.05 o 
   0  -4  14        2.59       36.01     12.88 o 
   1  -4  14       17.15       20.88     11.21 o 
   2  -4  14      160.07      179.88     63.07 o 
  -3  -3  14       95.49       82.14     17.93 o 
  -2  -3  14       28.61       27.66     19.71 o 
  -1  -3  14       25.74       19.39     17.98 o 
   0  -3  14       15.46       15.09     10.77 o 
   1  -3  14        2.82       18.80     11.47 o 
   2  -3  14      177.70      188.20     22.61 o 
   3  -3  14       10.57       16.66     15.78 o 
  -3  -2  14       41.56       56.21     12.67 o 
  -2  -2  14       10.60       27.58     18.44 o 
  -1  -2  14       46.70       85.08     23.93 o 
   0  -2  14       12.16       11.42     10.15 o 
   1  -2  14      143.88      162.66     24.22 o 
   2  -2  14        1.44       10.96     11.05 o 
   3  -2  14        0.22        2.00     12.28 o 
  -3  -1  14       23.89       23.38     10.77 o 
  -2  -1  14      465.46      477.89     39.50 o 
  -1  -1  14        0.05       18.96     18.20 o 
   0  -1  14        0.06        7.49      9.79 o 
   1  -1  14       41.73       31.51     12.12 o 
   2  -1  14       72.05       78.89     15.97 o 
   3  -1  14       19.99        8.08     11.77 o 
  -3   0  14       31.62       34.39     21.43 o 
  -2   0  14       93.16       90.66     23.91 o 
  -1   0  14       36.60       51.58     20.33 o 
   0   0  14      118.29      127.90     16.82 o 
   1   0  14       90.76       84.08     15.50 o 
   2   0  14      204.68      229.49     23.39 o 
   3   0  14       61.80       55.51     15.90 o 
   4   0  14        2.07       34.61     25.95 o 
  -3   1  14       32.02       35.26     14.17 o 
  -2   1  14       34.62       30.14     12.79 o 
  -1   1  14      482.75      446.55     37.11 o 
   0   1  14      142.41      140.92     17.17 o 
   1   1  14       15.05       21.65     10.29 o 
   2   1  14        0.74        7.21     10.28 o 
   3   1  14        0.01        7.57     11.75 o 
   4   1  14        0.00       -4.34     15.07 o 
  -3   2  14        4.17       19.57     16.99 o 
  -2   2  14       21.08       45.18     13.67 o 
  -1   2  14       24.29       32.74     17.23 o 
   0   2  14      111.43      131.69     16.63 o 
   1   2  14       33.42       44.81     11.67 o 
   2   2  14       56.85       63.25     17.03 o 
   3   2  14        2.69       10.20     11.08 o 
   4   2  14        8.24        1.88     12.49 o 
  -3   3  14      117.45      109.14     17.19 o 
  -2   3  14       75.04       64.30     13.98 o 
  -1   3  14      114.81       81.51     21.46 o 
   0   3  14        8.25       22.06      9.35 o 
   1   3  14      269.16      259.70     22.71 o 
   2   3  14      263.14      309.97     25.92 o 
   3   3  14       21.89       -4.94     10.05 o 
   4   3  14        3.15        3.09     12.78 o 
  -3   4  14        1.87       36.21     15.82 o 
  -2   4  14      115.90      151.60     18.82 o 
  -1   4  14      359.74      386.43     32.40 o 
   0   4  14      196.53      174.90     27.30 o 
   1   4  14       77.49       79.54     15.36 o 
   2   4  14       24.26       23.13     11.27 o 
   3   4  14       89.02       77.12     15.96 o 
   4   4  14       19.37        5.12     10.53 o 
  -3   5  14        9.07       10.09     18.64 o 
  -2   5  14        5.93        6.39     11.05 o 
  -1   5  14       45.21       66.81     14.00 o 
   0   5  14        4.45       13.81     12.15 o 
   1   5  14      292.28      268.51     20.64 o 
   2   5  14        2.14       -7.25      9.95 o 
   3   5  14       29.07       31.47     12.82 o 
   4   5  14        0.16        5.65     10.68 o 
  -3   6  14        8.22       -6.37     19.08 o 
  -2   6  14      362.40      397.21     24.29 o 
  -1   6  14      112.23      163.81     18.09 o 
   0   6  14      159.51      172.75     26.26 o 
   1   6  14        9.59        4.09      7.49 o 
   2   6  14      155.95      163.03     16.12 o 
   3   6  14       44.00       34.68     10.94 o 
   4   6  14       17.19       21.44     11.88 o 
  -3   7  14       51.09       50.47     24.00 o 
  -2   7  14       28.99       28.63     23.21 o 
  -1   7  14      282.00      328.54     22.26 o 
   0   7  14       54.83       77.30     20.06 o 
   1   7  14       38.30       58.77     10.62 o 
   2   7  14       94.97      104.45     13.97 o 
   3   7  14      150.72      140.44     16.41 o 
   4   7  14       19.19        4.34     11.38 o 
  -3   8  14      191.54      192.55     34.64 o 
  -2   8  14       13.96       16.33     19.61 o 
  -1   8  14      125.13      174.86     35.25 o 
   0   8  14       45.10       48.70     12.66 o 
   1   8  14        6.59       -5.50     10.04 o 
   2   8  14      149.36      134.03     15.00 o 
   3   8  14       69.45       63.90     20.74 o 
   4   8  14        0.02       -5.06     11.41 o 
  -3   9  14        7.48       47.33     25.69 o 
  -2   9  14      145.33      180.37     32.86 o 
  -1   9  14        8.20        5.84     12.92 o 
   0   9  14        0.86       13.52     13.09 o 
   1   9  14       17.68       29.47      9.28 o 
   2   9  14        0.87       -1.51      8.25 o 
   3   9  14        4.53        4.19      8.93 o 
   4   9  14        9.19        0.70     11.18 o 
  -3  10  14       96.80       94.05     30.89 o 
  -2  10  14       49.73       75.42     25.61 o 
  -1  10  14        0.98        4.57     19.36 o 
   0  10  14      154.26      177.36     18.73 o 
   1  10  14       20.24       18.32     12.06 o 
   2  10  14       31.20       29.79     11.42 o 
   3  10  14       31.52       27.15     11.22 o 
   4  10  14        1.09      -10.81      9.31 o 
  -2  11  14      123.80      160.74     32.23 o 
  -1  11  14      111.51      190.89     32.32 o 
   0  11  14       47.85       60.80     13.19 o 
   1  11  14       14.16       28.05     13.49 o 
   2  11  14       20.89       16.67     11.50 o 
   3  11  14       89.06       57.44     16.87 o 
  -2  12  14        4.22       -7.52     20.93 o 
  -1  12  14        0.92        0.72     19.00 o 
   0  12  14      134.17      103.08     23.98 o 
   1  12  14       47.74       44.88     16.74 o 
   2  12  14        5.67        0.27     10.00 o 
   3  12  14       10.27       -5.01     12.00 o 
  -2  13  14        0.04       32.38     25.08 o 
  -1  13  14       10.33      -16.62     20.08 o 
   0  13  14        6.66        4.62     14.13 o 
   1  13  14        4.71       31.57     34.32 o 
   2  13  14        0.04       10.51     12.24 o 
   3  13  14       15.86       12.76     12.52 o 
  -1  14  14       68.40      124.33     29.42 o 
   0  14  14       25.71       74.26     21.89 o 
   1  14  14        6.43       58.59     19.71 o 
   2  14  14        9.49       23.86     15.51 o 
   3  14  14       41.31        6.69     14.14 o 
  -1  15  14       17.04       28.90     22.44 o 
   0  15  14       32.60       49.51     23.60 o 
   1  15  14       44.79       39.17     18.96 o 
   2  15  14       14.76       -9.49     25.31 o 
   1  16  14       29.18      107.24     22.24 o 
   0  -6  15        8.18       43.06     25.27 o 
  -1  -5  15       29.86       65.59     23.42 o 
   0  -5  15        0.07       10.82     11.16 o 
   1  -5  15        3.06       50.09     32.67 o 
  -2  -4  15      103.40      146.87     30.65 o 
  -1  -4  15      144.84      182.37     32.08 o 
   0  -4  15       36.22       56.12     14.13 o 
   1  -4  15        0.02       28.11     20.31 o 
   2  -4  15        2.20       16.80     12.55 o 
  -2  -3  15       13.50       15.16     18.93 o 
  -1  -3  15        5.44        6.33     15.68 o 
   0  -3  15       11.20       34.90     21.58 o 
   1  -3  15       16.44       35.99     13.53 o 
   2  -3  15        0.04       18.02     12.46 o 
  -2  -2  15      396.22      455.08     41.65 o 
  -1  -2  15        0.97       -4.90     15.35 o 
   0  -2  15      121.87      129.82     27.67 o 
   1  -2  15        2.63       20.45     12.10 o 
   2  -2  15       13.20       15.54     13.75 o 
   3  -2  15       29.40       34.61     29.08 o 
  -3  -1  15       91.33      128.60     28.42 o 
  -2  -1  15       50.40      107.66     26.83 o 
  -1  -1  15      188.39      229.45     34.55 o 
   0  -1  15       68.87       85.09     15.69 o 
   1  -1  15      111.62       87.91     17.26 o 
   2  -1  15       37.41       52.55     14.97 o 
   3  -1  15       70.30       43.01     14.67 o 
  -3   0  15        2.31       13.43     12.34 o 
  -2   0  15       78.24       97.84     25.62 o 
  -1   0  15      115.82      118.43     25.23 o 
   0   0  15      177.70      200.71     22.02 o 
   1   0  15        1.36        6.48      9.98 o 
   2   0  15        1.44        7.49     10.36 o 
   3   0  15      103.31      104.55     29.40 o 
  -3   1  15        0.00       20.61     13.13 o 
  -2   1  15      229.77      224.79     33.79 o 
  -1   1  15       10.62       20.95     16.90 o 
   0   1  15      322.49      301.82     30.85 o 
   1   1  15       10.89       12.25     10.46 o 
   2   1  15       47.74       65.77     15.09 o 
   3   1  15        8.17        4.35     11.36 o 
  -3   2  15       48.45       63.89     17.08 o 
  -2   2  15       29.66       54.72     20.20 o 
  -1   2  15      118.58      148.30     27.31 o 
   0   2  15      141.63      141.35     25.97 o 
   1   2  15       14.34       -4.52      8.86 o 
   2   2  15      258.38      276.35     25.90 o 
   3   2  15      105.13       94.63     17.88 o 
  -3   3  15       21.42       36.62     40.66 o 
  -2   3  15      233.12      243.12     22.65 o 
  -1   3  15      516.63      534.73     39.59 o 
   0   3  15       11.17        7.85     14.05 o 
   1   3  15      115.58      129.99     17.89 o 
   2   3  15       24.23       59.44     16.23 o 
   3   3  15       91.58       71.01     16.87 o 
   4   3  15       44.07       32.88     30.84 o 
  -3   4  15       69.99       65.28     14.79 o 
  -2   4  15       34.02       39.99     16.35 o 
  -1   4  15        0.32        5.03     13.73 o 
   0   4  15       42.63       45.29     18.14 o 
   1   4  15      282.57      251.84     22.94 o 
   2   4  15        2.05        6.12     10.14 o 
   3   4  15        0.81        8.15     11.93 o 
   4   4  15       38.36       47.09     12.31 o 
  -3   5  15       24.30       41.31     17.16 o 
  -2   5  15        0.07       -7.58     16.34 o 
  -1   5  15       58.65       70.56     20.44 o 
   0   5  15       28.65        5.47     13.36 o 
   1   5  15      207.67      224.84     21.64 o 
   2   5  15       21.08       18.97     11.23 o 
   3   5  15       15.82       23.57     14.39 o 
   4   5  15        6.92        2.06     10.31 o 
  -3   6  15       61.80       54.14     25.48 o 
  -2   6  15       42.76       52.38     37.19 o 
  -1   6  15      623.21      653.67     41.80 o 
   0   6  15       87.04      115.39     23.62 o 
   1   6  15       15.04        9.33      8.72 o 
   2   6  15       18.61       30.81     12.63 o 
   3   6  15      111.75      101.09     15.55 o 
   4   6  15      100.57       77.67     15.28 o 
  -3   7  15       88.10       16.76     24.24 o 
  -2   7  15        8.56       15.16     24.86 o 
  -1   7  15       32.01       26.59     16.83 o 
   0   7  15       87.42      119.33     25.17 o 
   1   7  15       39.29       25.48      9.40 o 
   2   7  15       54.76       43.81     11.06 o 
   3   7  15      173.54      168.66     18.15 o 
   4   7  15       41.61       23.72     13.99 o 
  -3   8  15        0.76      -13.01     20.23 o 
  -2   8  15        0.80      -20.26     16.30 o 
  -1   8  15       11.74       28.43     11.41 o 
   0   8  15      205.51      224.08     30.20 o 
   1   8  15       14.40       18.55      9.65 o 
   2   8  15        0.47        4.79      8.72 o 
   3   8  15        0.26       -3.22      9.35 o 
   4   8  15        6.05       13.96     12.02 o 
  -2   9  15        7.78      -24.93     17.89 o 
  -1   9  15      307.61      345.65     27.38 o 
   0   9  15       16.24       17.01     13.60 o 
   1   9  15        3.08       21.21     14.52 o 
   2   9  15       16.04       17.83      9.32 o 
   3   9  15       99.69       85.11     15.12 o 
  -2  10  15       19.05       76.89     26.33 o 
  -1  10  15        4.22        8.23     17.20 o 
   0  10  15       68.84      101.33     21.65 o 
   1  10  15        4.83        5.05     11.00 o 
   2  10  15       12.91       11.39      9.78 o 
   3  10  15       77.93       35.59     20.36 o 
  -2  11  15       13.23       36.82     25.12 o 
  -1  11  15        9.47       -0.74     18.42 o 
   0  11  15      383.36      369.68     22.03 o 
   1  11  15       70.95       80.27     20.32 o 
   2  11  15        0.29       35.85     28.24 o 
   3  11  15        3.96       19.91     12.30 o 
  -2  12  15       74.47       91.67     30.70 o 
  -1  12  15       41.54      112.17     27.62 o 
   0  12  15        0.29      -20.54     10.27 o 
   1  12  15       23.32       31.63     15.50 o 
   2  12  15        6.84       14.89     11.94 o 
   3  12  15        0.16       -0.41     12.98 o 
  -1  13  15        0.86      -33.50     16.75 o 
   0  13  15        7.36       40.06     17.62 o 
   1  13  15        5.14        5.71     13.81 o 
   2  13  15        0.00      -13.22     16.21 o 
   3  13  15       16.85       36.39     15.45 o 
  -1  14  15        7.74       91.64     26.61 o 
   0  14  15      126.61      152.16     30.25 o 
   2  14  15        8.54       -2.97     11.29 o 
   0  15  15        8.72       43.20     18.37 o 
  -1  -4  16        0.06       31.31     19.72 o 
   0  -4  16        4.70       35.52     12.80 o 
   1  -4  16       10.19       33.01     12.03 o 
  -1  -3  16       75.14      103.86     27.28 o 
   0  -3  16       38.54       36.78     14.40 o 
   1  -3  16        0.13       14.54     11.17 o 
  -2  -2  16        5.48       23.49     18.97 o 
  -1  -2  16      354.15      348.56     43.77 o 
   0  -2  16        0.84       14.77     10.32 o 
   1  -2  16        1.24       -1.95     11.25 o 
   2  -2  16       20.11       45.28     15.03 o 
  -2  -1  16        0.00       17.09     15.08 o 
  -1  -1  16        1.78       30.92     20.85 o 
   0  -1  16      124.45      139.66     19.37 o 
   1  -1  16       93.02       81.10     16.35 o 
   2  -1  16       54.93       41.82     15.20 o 
  -2   0  16        0.01       28.97     16.59 o 
  -1   0  16       14.05        3.54     14.06 o 
   0   0  16       98.53       43.38     20.11 o 
   1   0  16       35.36       29.35     12.28 o 
   2   0  16        0.01       21.64     11.91 o 
   3   0  16        1.68        3.66     12.24 o 
  -2   1  16        8.06       40.89     17.21 o 
  -1   1  16       73.31      101.06     24.70 o 
   0   1  16       58.13       68.99     22.06 o 
   1   1  16        0.18       -1.40      9.93 o 
   2   1  16       87.73       86.63     24.12 o 
   3   1  16       20.28       15.22     15.44 o 
  -2   2  16        5.07       22.82     16.37 o 
  -1   2  16       61.25       84.02     22.92 o 
   0   2  16      135.03       94.94     23.25 o 
   1   2  16        6.87        7.79     10.07 o 
   2   2  16      251.18      202.62     23.89 o 
   3   2  16       75.01       79.34     17.06 o 
  -3   3  16      174.65      245.11     24.39 o 
  -2   3  16        4.08       12.77     15.02 o 
  -1   3  16      125.58      139.29     26.15 o 
   0   3  16      119.43      119.21     26.26 o 
   1   3  16       43.95       39.57     12.87 o 
   2   3  16        5.05       14.43     13.64 o 
   3   3  16       16.00       15.51     14.13 o 
  -3   4  16       61.74      111.85     18.19 o 
  -2   4  16       40.66       53.44     19.00 o 
  -1   4  16       10.92        3.30     12.90 o 
   0   4  16       60.49       61.50     20.01 o 
   1   4  16      270.80      300.18     53.07 o 
   2   4  16       48.70       25.02     12.72 o 
   3   4  16        0.01       -0.61     11.61 o 
  -3   5  16        4.29      -35.47     17.74 o 
  -2   5  16        6.49       33.89     15.02 o 
  -1   5  16       48.36       37.48     17.34 o 
   0   5  16      389.37      433.19     36.31 o 
   1   5  16      159.39      163.77     19.59 o 
   2   5  16        8.49        7.50     10.84 o 
   3   5  16       71.70       58.17     13.31 o 
  -2   6  16        0.54       10.76     19.77 o 
  -1   6  16        4.94        8.11     13.80 o 
   0   6  16      301.24      284.40     35.33 o 
   1   6  16       57.10       44.53     10.87 o 
   2   6  16       26.66       25.97     14.61 o 
   3   6  16       94.09      101.39     15.96 o 
  -2   7  16      347.46      430.59     26.32 o 
  -1   7  16        7.72        9.75     13.22 o 
   0   7  16        0.02        4.24     12.35 o 
   1   7  16       57.43       63.53     19.78 o 
   2   7  16       25.92       34.79     11.37 o 
   3   7  16       77.54       49.72     13.11 o 
  -2   8  16        4.33      -13.39     19.85 o 
  -1   8  16        0.09       18.56     13.19 o 
   0   8  16        7.56        9.72     13.70 o 
   1   8  16        1.44       -2.77     12.11 o 
   2   8  16        1.02        5.66     11.71 o 
   3   8  16        3.59      -10.65     13.55 o 
  -2   9  16       28.40      -12.01     20.44 o 
  -1   9  16       80.18      118.68     23.59 o 
   0   9  16      124.08      121.39     24.95 o 
   1   9  16       68.47       71.03     20.28 o 
   2   9  16        2.92       -8.49     11.85 o 
   3   9  16       15.17       23.96     19.63 o 
  -2  10  16       67.25       88.35     25.75 o 
  -1  10  16       42.60       50.89     21.51 o 
   0  10  16       65.42       78.66     19.89 o 
   1  10  16       52.76       77.15     20.80 o 
   2  10  16        1.06        2.84      9.49 o 
   3  10  16       22.51       30.86     11.60 o 
  -2  11  16       48.69       31.82     26.82 o 
  -1  11  16        0.16       15.08     17.57 o 
   0  11  16        2.61        7.88     11.98 o 
   1  11  16      130.48      115.01     23.88 o 
   2  11  16       18.40       46.68     27.63 o 
   3  11  16       13.41       15.77     11.92 o 
  -1  12  16        2.69      -11.27     17.24 o 
   1  12  16       15.11        7.99     12.49 o 
   2  12  16        0.27        4.65     12.24 o 
  -1  13  16       31.84      109.31     28.93 o 
   1  13  16       44.02       52.20     18.36 o 
   2  13  16        0.15       17.00     14.99 o 
   0  14  16        0.79       10.24     11.36 o 
  -1  -2  17       41.38       96.96     24.86 o 
   0  -2  17       59.13      113.82     26.07 o 
   1  -2  17      121.32      158.47     32.22 o 
  -1  -1  17        4.99       43.84     16.80 o 
   0  -1  17        6.35       17.16     17.74 o 
   1  -1  17      148.72      177.49     23.14 o 
   2  -1  17       13.05       28.89     13.69 o 
  -2   0  17        1.79       22.00     17.61 o 
  -1   0  17      152.66      195.16     34.30 o 
   0   0  17        1.98       -6.57     13.93 o 
   1   0  17       11.71       14.21     18.39 o 
   2   0  17       25.64       31.84     14.79 o 
  -2   1  17       14.79       38.87     18.56 o 
  -1   1  17        0.10       21.86     17.41 o 
   0   1  17      105.85      197.87     34.17 o 
   1   1  17      250.80      257.63     25.18 o 
   2   1  17        0.79        7.21     11.87 o 
  -2   2  17      152.21      159.06     31.07 o 
  -1   2  17       48.17       59.22     20.80 o 
   0   2  17      208.21      222.50     35.42 o 
   1   2  17        0.04       10.78     11.16 o 
   2   2  17        3.69       13.46     13.77 o 
  -2   3  17       55.21       79.99     22.52 o 
  -1   3  17       27.79       43.55     19.75 o 
   0   3  17        4.30       24.15     16.55 o 
   1   3  17       17.81       28.42     12.19 o 
   2   3  17      284.97      263.51     26.77 o 
   3   3  17        5.16       -2.61     11.55 o 
  -2   4  17       61.80       90.51     22.77 o 
  -1   4  17       18.80       39.46     18.23 o 
   0   4  17       27.77       32.45     16.62 o 
   1   4  17       13.17       24.00     12.02 o 
   2   4  17      177.16      155.90     27.70 o 
   3   4  17        0.45        2.96     11.87 o 
  -2   5  17       26.60       39.99     18.48 o 
  -1   5  17       95.23       98.26     23.13 o 
   0   5  17      243.80      215.98     32.82 o 
   1   5  17       73.60       94.14     23.69 o 
   2   5  17       10.45       10.63     11.96 o 
   3   5  17        1.02        8.24     12.81 o 
  -2   6  17      112.54      130.89     24.26 o 
  -1   6  17        8.22       21.85     14.88 o 
   0   6  17       39.83       55.29     19.82 o 
   1   6  17       48.46       71.53     21.55 o 
   2   6  17       86.23       74.88     13.97 o 
   3   6  17       15.39       17.99     11.35 o 
  -2   7  17      151.50      201.80     28.92 o 
  -1   7  17        0.77       40.71     16.93 o 
   0   7  17       15.28        8.57     14.48 o 
   1   7  17        2.92       13.07     13.66 o 
   2   7  17       15.65       17.53     14.25 o 
   3   7  17       21.04       40.65     12.79 o 
  -1   8  17        9.46       34.88     15.44 o 
   0   8  17       57.21       79.48     21.54 o 
   1   8  17      113.37      124.07     26.83 o 
   2   8  17        0.47       -3.41      8.23 o 
   3   8  17       12.79       -6.82      9.90 o 
  -2   9  17        4.06       -4.44     21.58 o 
  -1   9  17        4.93       25.91     15.15 o 
   0   9  17       11.13       20.19     14.55 o 
   1   9  17      163.55      187.13     29.71 o 
   2   9  17       12.15       15.86     10.64 o 
   3   9  17        1.40       -5.76      9.72 o 
   0  10  17       13.78       16.87     13.46 o 
   1  10  17      109.81       91.16     23.06 o 
   2  10  17       59.96       55.67     13.62 o 
   0  11  17        9.80       36.11     15.80 o 
   1  11  17        2.16       16.76     14.42 o 
   2  11  17       18.75       15.60     15.41 o 
   1  12  17       12.29       19.75     14.14 o 
   2  12  17       16.54       13.56     17.23 o 
   0   0  18       90.12      105.01     23.92 o 
   1   0  18       12.33       17.25     11.99 o 
  -1   1  18        8.90       28.89     18.34 o 
   0   1  18       20.52       82.13     21.92 o 
   1   1  18       93.52      111.75     17.95 o 
  -1   2  18      109.33       72.58     21.78 o 
   0   2  18       10.68       31.99     19.75 o 
   1   2  18       28.47       68.81     23.52 o 
   2   2  18       13.44       25.91     24.26 o 
  -1   3  18       57.87       70.67     21.79 o 
   0   3  18       88.19      127.50     28.46 o 
   1   3  18       28.14       53.63     21.29 o 
   2   3  18      133.78      109.77     18.84 o 
  -1   4  18       15.96       51.18     19.48 o 
   0   4  18       28.19       32.40     17.63 o 
   1   4  18      159.26      130.57     28.87 o 
   2   4  18       35.78       42.72     16.81 o 
  -1   5  18       71.85       87.14     23.78 o 
   0   5  18        5.44       12.50     13.05 o 
   1   5  18      134.32      153.29     30.46 o 
   2   5  18       14.86       15.39     10.74 o 
  -1   6  18      475.97      516.09     41.99 o 
   0   6  18        6.67       20.83     16.04 o 
   1   6  18        0.18        0.66     15.36 o 
   2   6  18       11.10       23.77     15.12 o 
  -1   7  18       16.24       20.05     15.78 o 
   0   7  18        0.37       42.38     18.48 o 
   1   7  18        0.61        2.35     14.22 o 
   2   7  18        2.21       13.51     10.90 o 
  -1   8  18       18.55       51.83     18.37 o 
   0   8  18        0.78        3.60     14.84 o 
   1   8  18       64.95       65.62     22.79 o 
   2   8  18       51.43       32.09     15.28 o 
  -1   9  18      114.61      147.77     27.24 o 
   0   9  18        9.74       27.41     16.80 o 
   1   9  18       29.23       59.66     20.94 o 
   2   9  18       36.17       22.49     17.38 o 
   0  10  18        0.03       12.45     13.86 o 
   1  10  18       24.63       15.02     17.21 o 
   2  10  18       16.95        8.99     15.94 o 
   0  11  18        0.30       44.40     18.09 o 
   1  11  18        2.98       21.69     16.57 o 
   0   3  19        2.10       35.13     18.27 o 
   1   3  19       89.97      110.84     25.89 o 
   0   4  19       33.77       42.97     18.23 o 
   1   4  19       79.81      110.42     26.36 o 
   0   5  19        5.17       38.30     17.02 o 
   1   5  19        0.62       18.49     17.23 o 
   0   6  19       40.05       47.13     19.98 o 
   1   6  19        0.77       26.07     17.14 o 
   0   7  19        0.37       19.97     14.60 o 
   1   7  19        6.99       23.15     16.68 o 
   0   8  19        0.08       36.47     17.87 o 
   1   8  19        1.37        2.00     15.54 o 
   0   9  19      148.58      198.23     33.25 o 
   1   9  19        3.91       17.92     16.07 o 
                                                 
